# Supplementary material for: Competition between transmission lineages mediated by human mobility shapes seasonal influenza epidemics in the US
Source: Nat Commun. 2025 May 17;16:4605. doi: 10.1038/s41467-025-59757-4 (PMC12085627; doi:10.1038/s41467-025-59757-4)
Supplement: Supplementary file 4 — Supplementary Data 1 [file 41467_2025_59757_MOESM4_ESM.csv]

	Isolate_Id	Isolate_Name	Collection_Date	Submitting_Lab	Originating_Lab
1	EPI_ISL_222348	B/Indiana/10/2016	2016-03-14	Centers for Disease Control and Prevention	Indiana State Department of Health Laboratories
2	EPI_ISL_303198	B/Alaska/05/2018	2018-02-07	Centers for Disease Control and Prevention	Alaska State Virology Lab
3	EPI_ISL_361673	B/Wisconsin/157/2018	2018-03-16	Centers for Disease Control and Prevention	Marshfield Clinic Research Foundation
4	EPI_ISL_361050	B/Washington/139/2018	2018-02-26	Centers for Disease Control and Prevention	Marshfield Clinic Research Foundation
5	EPI_ISL_360556	B/Michigan/98/2017	2017-12-26	Centers for Disease Control and Prevention	University of Michigan SPH EPID
6	EPI_ISL_311596	B/District_Of_Columbia/08/2018	2018-03-17	Centers for Disease Control and Prevention	DC Public Health Lab
7	EPI_ISL_360710	B/Michigan/61/2018	2018-02-05	Centers for Disease Control and Prevention	University of Michigan SPH EPID
8	EPI_ISL_222384	B/California/62/2016	2016-03-16	Centers for Disease Control and Prevention	California Department of Health Services
9	EPI_ISL_311559	B/North_Dakota/10/2018	2018-04-16	Centers for Disease Control and Prevention	North Dakota Department of Health
10	EPI_ISL_361052	B/Washington/146/2018	2018-02-28	Centers for Disease Control and Prevention	Marshfield Clinic Research Foundation
11	EPI_ISL_360952	B/Washington/61/2017	2017-12-28	Centers for Disease Control and Prevention	Marshfield Clinic Research Foundation
12	EPI_ISL_361567	B/Wisconsin/107/2018	2018-03-07	Centers for Disease Control and Prevention	Marshfield Clinic Research Foundation
13	EPI_ISL_361118	B/Washington/219/2018	2018-03-21	Centers for Disease Control and Prevention	Marshfield Clinic Research Foundation
14	EPI_ISL_361087	B/Washington/176/2018	2018-03-07	Centers for Disease Control and Prevention	Marshfield Clinic Research Foundation
15	EPI_ISL_361510	B/Wisconsin/70/2018	2018-02-21	Centers for Disease Control and Prevention	Marshfield Clinic Research Foundation
16	EPI_ISL_361621	B/Wisconsin/40/2018	2018-01-26	Centers for Disease Control and Prevention	Marshfield Clinic Research Foundation
17	EPI_ISL_361545	B/Wisconsin/92/2018	2018-03-01	Centers for Disease Control and Prevention	Marshfield Clinic Research Foundation
18	EPI_ISL_361174	B/Washington/272/2018	2018-04-17	Centers for Disease Control and Prevention	Marshfield Clinic Research Foundation
19	EPI_ISL_361652	B/Wisconsin/49/2018	2018-02-08	Centers for Disease Control and Prevention	Marshfield Clinic Research Foundation
20	EPI_ISL_361606	B/Wisconsin/132/2018	2018-03-13	Centers for Disease Control and Prevention	Marshfield Clinic Research Foundation
21	EPI_ISL_304359	B/Maine/11/2018	2018-02-20	Centers for Disease Control and Prevention	Maine Health and Environmental Testing Laboratory
22	EPI_ISL_229415	B/Kentucky/21/2016	2016-05-02	Centers for Disease Control and Prevention	Kentucky Division of Laboratory Services
23	EPI_ISL_360979	B/Washington/96/2018	2018-02-05	Centers for Disease Control and Prevention	Marshfield Clinic Research Foundation
24	EPI_ISL_361066	B/Washington/153/2018	2018-03-01	Centers for Disease Control and Prevention	Marshfield Clinic Research Foundation
25	EPI_ISL_361636	B/Wisconsin/144/2018	2018-03-14	Centers for Disease Control and Prevention	Marshfield Clinic Research Foundation
26	EPI_ISL_360949	B/Washington/40/2018	2018-01-02	Centers for Disease Control and Prevention	Marshfield Clinic Research Foundation
27	EPI_ISL_361026	B/Washington/121/2018	2018-02-16	Centers for Disease Control and Prevention	Marshfield Clinic Research Foundation
28	EPI_ISL_262800	B/North_Carolina/13/2017	2017-03-27	Centers for Disease Control and Prevention	North Carolina State Laboratory of Public Health
29	EPI_ISL_311584	B/Maryland/24/2018	2018-03-14	Centers for Disease Control and Prevention	Maryland Department of Health and Mental Hygiene
30	EPI_ISL_361661	B/Wisconsin/53/2018	2018-02-12	Centers for Disease Control and Prevention	Marshfield Clinic Research Foundation
31	EPI_ISL_361625	B/Wisconsin/186/2018	2018-03-24	Centers for Disease Control and Prevention	Marshfield Clinic Research Foundation
32	EPI_ISL_361568	B/Wisconsin/109/2018	2018-03-07	Centers for Disease Control and Prevention	Marshfield Clinic Research Foundation
33	EPI_ISL_304347	B/Connecticut/09/2018	2018-02-01	Centers for Disease Control and Prevention	Connecticut Department. of Public Health
34	EPI_ISL_180350	B/Utah/24/2015	2015-04-08	Centers for Disease Control and Prevention	Utah Department of Health
35	EPI_ISL_361617	B/Wisconsin/39/2018	2018-01-25	Centers for Disease Control and Prevention	Marshfield Clinic Research Foundation
36	EPI_ISL_361693	B/Wisconsin/166/2018	2018-03-19	Centers for Disease Control and Prevention	Marshfield Clinic Research Foundation
37	EPI_ISL_311595	B/District_Of_Columbia/07/2018	2018-03-14	Centers for Disease Control and Prevention	DC Public Health Lab
38	EPI_ISL_360824	B/Michigan/91/2018	2018-03-15	Centers for Disease Control and Prevention	University of Michigan SPH EPID
39	EPI_ISL_361609	B/Wisconsin/183/2018	2018-03-23	Centers for Disease Control and Prevention	Marshfield Clinic Research Foundation
40	EPI_ISL_304339	B/Montana/08/2018	2018-02-13	Centers for Disease Control and Prevention	Montana Laboratory Services Bureau
41	EPI_ISL_361142	B/Washington/233/2018	2018-03-26	Centers for Disease Control and Prevention	Marshfield Clinic Research Foundation
42	EPI_ISL_180325	B/Connecticut/30/2015	2015-04-01	Centers for Disease Control and Prevention	Connecticut Department. of Public Health
43	EPI_ISL_361691	B/Wisconsin/165/2018	2018-03-19	Centers for Disease Control and Prevention	Marshfield Clinic Research Foundation
44	EPI_ISL_361011	B/Washington/72/2018	2018-01-19	Centers for Disease Control and Prevention	Marshfield Clinic Research Foundation
45	EPI_ISL_418622	B/Oregon/06/2020	2020-02-19	Centers for Disease Control and Prevention	Oregon Public Health Laboratory
46	EPI_ISL_361681	B/Wisconsin/160/2018	2018-03-18	Centers for Disease Control and Prevention	Marshfield Clinic Research Foundation
47	EPI_ISL_361164	B/Washington/260/2018	2018-04-06	Centers for Disease Control and Prevention	Marshfield Clinic Research Foundation
48	EPI_ISL_361114	B/Washington/214/2018	2018-03-19	Centers for Disease Control and Prevention	Marshfield Clinic Research Foundation
49	EPI_ISL_361655	B/Wisconsin/50/2018	2018-02-11	Centers for Disease Control and Prevention	Marshfield Clinic Research Foundation
50	EPI_ISL_197432	B/Maryland/22/2015	2015-04-17	Centers for Disease Control and Prevention	Maryland Department of Health and Mental Hygiene
51	EPI_ISL_361060	B/Washington/149/2018	2018-03-01	Centers for Disease Control and Prevention	Marshfield Clinic Research Foundation
52	EPI_ISL_262847	B/Vermont/04/2017	2017-03-17	Centers for Disease Control and Prevention	Vermont Department of Health Laboratory
53	EPI_ISL_360978	B/Washington/65/2018	2018-01-17	Centers for Disease Control and Prevention	Marshfield Clinic Research Foundation
54	EPI_ISL_361041	B/Washington/129/2018	2018-02-22	Centers for Disease Control and Prevention	Marshfield Clinic Research Foundation
55	EPI_ISL_311591	B/Maine/24/2018	2018-04-05	Centers for Disease Control and Prevention	Maine Health and Environmental Testing Laboratory
56	EPI_ISL_361532	B/Wisconsin/84/2018	2018-02-27	Centers for Disease Control and Prevention	Marshfield Clinic Research Foundation
57	EPI_ISL_287668	B/Minnesota/48/2017	2017-11-08	Centers for Disease Control and Prevention	Minnesota Department of Health
58	EPI_ISL_361154	B/Washington/247/2018	2018-03-29	Centers for Disease Control and Prevention	Marshfield Clinic Research Foundation
59	EPI_ISL_229436	B/New_Mexico/46/2016	2016-05-03	Centers for Disease Control and Prevention	New Mexico Department of Health
60	EPI_ISL_360965	B/Washington/90/2018	2018-02-02	Centers for Disease Control and Prevention	Marshfield Clinic Research Foundation
61	EPI_ISL_360947	B/Washington/58/2017	2017-12-20	Centers for Disease Control and Prevention	Marshfield Clinic Research Foundation
62	EPI_ISL_361057	B/Washington/142/2018	2018-02-26	Centers for Disease Control and Prevention	Marshfield Clinic Research Foundation
63	EPI_ISL_361165	B/Washington/261/2018	2018-04-06	Centers for Disease Control and Prevention	Marshfield Clinic Research Foundation
64	EPI_ISL_360834	B/Michigan/100/2018	2018-03-29	Centers for Disease Control and Prevention	University of Michigan SPH EPID
65	EPI_ISL_361016	B/Washington/76/2018	2018-01-23	Centers for Disease Control and Prevention	Marshfield Clinic Research Foundation
66	EPI_ISL_361513	B/Wisconsin/72/2018	2018-02-21	Centers for Disease Control and Prevention	Marshfield Clinic Research Foundation
67	EPI_ISL_344838	B/Texas/04/2019	2019-01-27	Centers for Disease Control and Prevention	Texas Department of State Health Services-Laboratory Services
68	EPI_ISL_360944	B/Washington/54/2017	2017-12-18	Centers for Disease Control and Prevention	Marshfield Clinic Research Foundation
69	EPI_ISL_361173	B/Washington/270/2018	2018-04-16	Centers for Disease Control and Prevention	Marshfield Clinic Research Foundation
70	EPI_ISL_361540	B/Wisconsin/89/2018	2018-02-28	Centers for Disease Control and Prevention	Marshfield Clinic Research Foundation
71	EPI_ISL_336456	B/Massachusetts/18/2018	2018-12-31	Centers for Disease Control and Prevention	Massachusetts Department of Public Health
72	EPI_ISL_229403	B/Idaho/39/2016	2016-04-29	Centers for Disease Control and Prevention	State of Idaho Bureau of Laboratories
73	EPI_ISL_222398	B/Utah/51/2016	2016-04-10	Centers for Disease Control and Prevention	Utah Department of Health
74	EPI_ISL_229381	B/Michigan/29/2016	2016-03-28	Centers for Disease Control and Prevention	University of Michigan SPH EPID
75	EPI_ISL_361049	B/Washington/138/2018	2018-02-26	Centers for Disease Control and Prevention	Marshfield Clinic Research Foundation
76	EPI_ISL_262789	B/Missouri/08/2017	2017-03-29	Centers for Disease Control and Prevention	Missouri Department. of Health & Senior Services
77	EPI_ISL_222370	B/North_Dakota/11/2016	2016-03-29	Centers for Disease Control and Prevention	North Dakota Department of Health
78	EPI_ISL_361522	B/Wisconsin/77/2018	2018-02-24	Centers for Disease Control and Prevention	Marshfield Clinic Research Foundation
79	EPI_ISL_360651	B/Michigan/51/2018	2018-01-30	Centers for Disease Control and Prevention	University of Michigan SPH EPID
80	EPI_ISL_361035	B/Washington/124/2018	2018-02-20	Centers for Disease Control and Prevention	Marshfield Clinic Research Foundation
81	EPI_ISL_304357	B/Colorado/05/2018	2018-02-13	Centers for Disease Control and Prevention	Colorado Department of Health Lab
82	EPI_ISL_360735	B/Michigan/76/2018	2018-02-22	Centers for Disease Control and Prevention	University of Michigan SPH EPID
83	EPI_ISL_361626	B/Wisconsin/140/2018	2018-03-14	Centers for Disease Control and Prevention	Marshfield Clinic Research Foundation
84	EPI_ISL_361587	B/Wisconsin/121/2018	2018-03-09	Centers for Disease Control and Prevention	Marshfield Clinic Research Foundation
85	EPI_ISL_360668	B/Michigan/56/2018	2018-02-03	Centers for Disease Control and Prevention	University of Michigan SPH EPID
86	EPI_ISL_361022	B/Washington/119/2018	2018-02-16	Centers for Disease Control and Prevention	Marshfield Clinic Research Foundation
87	EPI_ISL_360759	B/Michigan/63/2018	2018-02-06	Centers for Disease Control and Prevention	University of Michigan SPH EPID
88	EPI_ISL_361084	B/Washington/172/2018	2018-03-06	Centers for Disease Control and Prevention	Marshfield Clinic Research Foundation
89	EPI_ISL_361648	B/Wisconsin/48/2018	2018-02-08	Centers for Disease Control and Prevention	Marshfield Clinic Research Foundation
90	EPI_ISL_197426	B/Idaho/26/2015	2015-08-15	Centers for Disease Control and Prevention	State of Idaho Bureau of Laboratories
91	EPI_ISL_197427	B/Iowa/26/2015	2015-04-17	Centers for Disease Control and Prevention	Iowa State Hygienic Laboratory
92	EPI_ISL_361599	B/Wisconsin/128/2018	2018-03-11	Centers for Disease Control and Prevention	Marshfield Clinic Research Foundation
93	EPI_ISL_361559	B/Wisconsin/102/2018	2018-03-06	Centers for Disease Control and Prevention	Marshfield Clinic Research Foundation
94	EPI_ISL_361647	B/Wisconsin/148/2018	2018-03-15	Centers for Disease Control and Prevention	Marshfield Clinic Research Foundation
95	EPI_ISL_361526	B/Wisconsin/80/2018	2018-02-26	Centers for Disease Control and Prevention	Marshfield Clinic Research Foundation
96	EPI_ISL_361597	B/Wisconsin/127/2018	2018-03-11	Centers for Disease Control and Prevention	Marshfield Clinic Research Foundation
97	EPI_ISL_230573	B/Hawaii/25/2016	2016-05-08	Centers for Disease Control and Prevention	State of Hawaii Department of Health
98	EPI_ISL_361612	B/Wisconsin/181/2018	2018-03-22	Centers for Disease Control and Prevention	Marshfield Clinic Research Foundation
99	EPI_ISL_360882	B/Tennessee/25/2018	2018-02-13	Centers for Disease Control and Prevention	Vanderbilt University Medical Center
100	EPI_ISL_361132	B/Washington/224/2018	2018-03-22	Centers for Disease Control and Prevention	Marshfield Clinic Research Foundation
101	EPI_ISL_229427	B/Delaware/31/2016	2016-05-11	Centers for Disease Control and Prevention	Delaware Public Health Lab
102	EPI_ISL_230559	B/Idaho/41/2016	2016-05-05	Centers for Disease Control and Prevention	State of Idaho Bureau of Laboratories
103	EPI_ISL_360725	B/Michigan/64/2018	2018-02-08	Centers for Disease Control and Prevention	University of Michigan SPH EPID
104	EPI_ISL_262848	B/Virginia/09/2017	2017-03-24	Centers for Disease Control and Prevention	Virginia Division of Consolidated Laboratories
105	EPI_ISL_287651	B/Alaska/21/2017	2017-11-07	Centers for Disease Control and Prevention	Alaska State Virology Lab
106	EPI_ISL_230584	B/Florida/70/2016	2016-06-01	Centers for Disease Control and Prevention	Florida Department of Health-Tampa
107	EPI_ISL_361111	B/Washington/198/2018	2018-03-14	Centers for Disease Control and Prevention	Marshfield Clinic Research Foundation
108	EPI_ISL_229380	B/Michigan/26/2016	2016-03-16	Centers for Disease Control and Prevention	University of Michigan SPH EPID
109	EPI_ISL_262783	B/Maryland/15/2017	2017-03-22	Centers for Disease Control and Prevention	Maryland Department of Health and Mental Hygiene
110	EPI_ISL_295971	B/California/91/2017	2017-12-31	Centers for Disease Control and Prevention	California Department of Health Services
111	EPI_ISL_222381	B/New_Hampshire/16/2016	2016-03-30	Centers for Disease Control and Prevention	New Hampshire Public Health Laboratories
112	EPI_ISL_287654	B/Washington/40/2017	2017-10-12	Centers for Disease Control and Prevention	Washington State Public Health Laboratory
113	EPI_ISL_360969	B/Washington/89/2018	2018-02-01	Centers for Disease Control and Prevention	Marshfield Clinic Research Foundation
114	EPI_ISL_360549	B/Michigan/113/2018	2018-04-16	Centers for Disease Control and Prevention	University of Michigan SPH EPID
115	EPI_ISL_360743	B/Michigan/65/2018	2018-02-08	Centers for Disease Control and Prevention	University of Michigan SPH EPID
116	EPI_ISL_377605	B/Hawaii/31/2019	2019-07-13	Centers for Disease Control and Prevention	State of Hawaii Department of Health
117	EPI_ISL_360996	B/Washington/67/2018	2018-01-18	Centers for Disease Control and Prevention	Marshfield Clinic Research Foundation
118	EPI_ISL_262808	B/South_Carolina/10/2017	2017-04-05	Centers for Disease Control and Prevention	South Carolina Department of Health
119	EPI_ISL_361494	B/Wisconsin/61/2018	2018-02-16	Centers for Disease Control and Prevention	Marshfield Clinic Research Foundation
120	EPI_ISL_360620	B/Michigan/49/2018	2018-01-29	Centers for Disease Control and Prevention	University of Michigan SPH EPID
121	EPI_ISL_361610	B/Wisconsin/134/2018	2018-03-13	Centers for Disease Control and Prevention	Marshfield Clinic Research Foundation
122	EPI_ISL_222292	B/Virginia/09/2016	2016-03-10	Centers for Disease Control and Prevention	University of Virginia, Medical Labs/Microbiology
123	EPI_ISL_361616	B/Wisconsin/184/2018	2018-03-23	Centers for Disease Control and Prevention	Marshfield Clinic Research Foundation
124	EPI_ISL_287629	B/Arizona/82/2017	2017-10-27	Centers for Disease Control and Prevention	Arizona Department of Health Services
125	EPI_ISL_262813	B/Texas/59/2017	2017-04-10	Centers for Disease Control and Prevention	Texas Department of State Health Services-Laboratory Services
126	EPI_ISL_361031	B/Washington/83/2018	2018-01-26	Centers for Disease Control and Prevention	Marshfield Clinic Research Foundation
127	EPI_ISL_361528	B/Wisconsin/81/2018	2018-02-26	Centers for Disease Control and Prevention	Marshfield Clinic Research Foundation
128	EPI_ISL_205676	B/Arizona/11/2015	2015-12-02	Centers for Disease Control and Prevention	Arizona Department of Health Services
129	EPI_ISL_221280	B/Utah/15/2016	2016-01-07	Centers for Disease Control and Prevention	Utah Department of Health
130	EPI_ISL_229396	B/Hawaii/16/2016	2016-03-07	Centers for Disease Control and Prevention	State of Hawaii Department of Health
131	EPI_ISL_262850	B/West_Virginia/08/2017	2017-02-18	Centers for Disease Control and Prevention	West Virginia Office of Laboratory Services
132	EPI_ISL_262838	B/New_Jersey/12/2017	2017-03-20	Centers for Disease Control and Prevention	New Jersey Department of Health & Senior Services
133	EPI_ISL_180327	B/Florida/32/2015	2015-04-08	Centers for Disease Control and Prevention	Florida Department of Health-Tampa
134	EPI_ISL_295984	B/Utah/51/2017	2017-12-25	Centers for Disease Control and Prevention	Utah Department of Health
135	EPI_ISL_360974	B/Washington/52/2018	2018-01-08	Centers for Disease Control and Prevention	Marshfield Clinic Research Foundation
136	EPI_ISL_361602	B/Wisconsin/130/2018	2018-03-12	Centers for Disease Control and Prevention	Marshfield Clinic Research Foundation
137	EPI_ISL_360867	B/Tennessee/26/2018	2018-02-16	Centers for Disease Control and Prevention	Vanderbilt University Medical Center
138	EPI_ISL_361121	B/Washington/220/2018	2018-03-21	Centers for Disease Control and Prevention	Marshfield Clinic Research Foundation
139	EPI_ISL_222299	B/Virginia/20/2016	2016-04-06	Centers for Disease Control and Prevention	University of Virginia, Medical Labs/Microbiology
140	EPI_ISL_230554	B/Texas/152/2016	2016-05-03	Centers for Disease Control and Prevention	Texas Department of State Health Services-Laboratory Services
141	EPI_ISL_303180	B/Washington/14/2018	2018-01-30	Centers for Disease Control and Prevention	Washington State Public Health Laboratory
142	EPI_ISL_361133	B/Washington/228/2018	2018-03-26	Centers for Disease Control and Prevention	Marshfield Clinic Research Foundation
143	EPI_ISL_360985	B/Washington/58/2018	2018-01-11	Centers for Disease Control and Prevention	Marshfield Clinic Research Foundation
144	EPI_ISL_311616	B/Minnesota/16/2018	2018-04-11	Centers for Disease Control and Prevention	Minnesota Department of Health
145	EPI_ISL_361014	B/Washington/78/2018	2018-01-24	Centers for Disease Control and Prevention	Marshfield Clinic Research Foundation
146	EPI_ISL_361534	B/Wisconsin/85/2018	2018-02-27	Centers for Disease Control and Prevention	Marshfield Clinic Research Foundation
147	EPI_ISL_361703	B/Wisconsin/173/2018	2018-03-20	Centers for Disease Control and Prevention	Marshfield Clinic Research Foundation
148	EPI_ISL_361140	B/Washington/236/2018	2018-03-27	Centers for Disease Control and Prevention	Marshfield Clinic Research Foundation
149	EPI_ISL_360810	B/Michigan/75/2018	2018-02-21	Centers for Disease Control and Prevention	University of Michigan SPH EPID
150	EPI_ISL_304344	B/New_Jersey/05/2018	2018-02-20	Centers for Disease Control and Prevention	New Jersey Department of Health & Senior Services
151	EPI_ISL_180353	B/Vermont/15/2015	2015-04-03	Centers for Disease Control and Prevention	Vermont Department of Health Laboratory
152	EPI_ISL_361667	B/Wisconsin/54/2018	2018-02-12	Centers for Disease Control and Prevention	Marshfield Clinic Research Foundation
153	EPI_ISL_222361	B/Idaho/28/2016	2016-03-10	Centers for Disease Control and Prevention	State of Idaho Bureau of Laboratories
154	EPI_ISL_361015	B/Washington/112/2018	2018-02-14	Centers for Disease Control and Prevention	Marshfield Clinic Research Foundation
155	EPI_ISL_180346	B/North_Dakota/27/2015	2015-03-23	Centers for Disease Control and Prevention	North Dakota Department of Health
156	EPI_ISL_360999	B/Washington/106/2018	2018-02-09	Centers for Disease Control and Prevention	Marshfield Clinic Research Foundation
157	EPI_ISL_361096	B/Washington/179/2018	2018-03-07	Centers for Disease Control and Prevention	Marshfield Clinic Research Foundation
158	EPI_ISL_361056	B/Washington/141/2018	2018-02-26	Centers for Disease Control and Prevention	Marshfield Clinic Research Foundation
159	EPI_ISL_360701	B/Michigan/52/2018	2018-01-30	Centers for Disease Control and Prevention	University of Michigan SPH EPID
160	EPI_ISL_361529	B/Wisconsin/82/2018	2018-02-26	Centers for Disease Control and Prevention	Marshfield Clinic Research Foundation
161	EPI_ISL_304356	B/Montana/09/2018	2018-02-19	Centers for Disease Control and Prevention	Montana Laboratory Services Bureau
162	EPI_ISL_287671	B/Arizona/81/2017	2017-10-16	Centers for Disease Control and Prevention	Arizona Department of Health Services
163	EPI_ISL_361642	B/Wisconsin/193/2018	2018-03-26	Centers for Disease Control and Prevention	Marshfield Clinic Research Foundation
164	EPI_ISL_197419	B/Alaska/47/2015	2015-08-03	Centers for Disease Control and Prevention	Alaska State Virology Lab
165	EPI_ISL_361550	B/Wisconsin/95/2018	2018-03-02	Centers for Disease Control and Prevention	Marshfield Clinic Research Foundation
166	EPI_ISL_360977	B/Washington/95/2018	2018-02-05	Centers for Disease Control and Prevention	Marshfield Clinic Research Foundation
167	EPI_ISL_361507	B/Wisconsin/68/2018	2018-02-21	Centers for Disease Control and Prevention	Marshfield Clinic Research Foundation
168	EPI_ISL_295968	B/South_Dakota/38/2017	2017-12-26	Centers for Disease Control and Prevention	South Dakota Public Health Lab
169	EPI_ISL_360868	B/Tennessee/27/2018	2018-02-20	Centers for Disease Control and Prevention	Vanderbilt University Medical Center
170	EPI_ISL_361025	B/Washington/81/2018	2018-01-24	Centers for Disease Control and Prevention	Marshfield Clinic Research Foundation
171	EPI_ISL_303210	B/Hawaii/09/2018	2018-02-02	Centers for Disease Control and Prevention	State of Hawaii Department of Health
172	EPI_ISL_229402	B/Alaska/13/2016	2016-04-26	Centers for Disease Control and Prevention	Alaska State Virology Lab
173	EPI_ISL_360693	B/Michigan/55/2018	2018-02-02	Centers for Disease Control and Prevention	University of Michigan SPH EPID
174	EPI_ISL_336466	B/Wisconsin/01/2019	2019-01-02	Centers for Disease Control and Prevention	Wisconsin State Laboratory of Hygiene
175	EPI_ISL_303201	B/Alaska/04/2018	2018-02-05	Centers for Disease Control and Prevention	Alaska State Virology Lab
176	EPI_ISL_361531	B/Wisconsin/83/2018	2018-02-26	Centers for Disease Control and Prevention	Marshfield Clinic Research Foundation
177	EPI_ISL_311593	B/Maine/25/2018	2018-04-17	Centers for Disease Control and Prevention	Maine Health and Environmental Testing Laboratory
178	EPI_ISL_361101	B/Washington/206/2018	2018-03-16	Centers for Disease Control and Prevention	Marshfield Clinic Research Foundation
179	EPI_ISL_360955	B/Washington/41/2018	2018-01-02	Centers for Disease Control and Prevention	Marshfield Clinic Research Foundation
180	EPI_ISL_287640	B/Utah/45/2017	2017-11-01	Centers for Disease Control and Prevention	Utah Department of Health
181	EPI_ISL_361539	B/Wisconsin/88/2018	2018-02-27	Centers for Disease Control and Prevention	Marshfield Clinic Research Foundation
182	EPI_ISL_205305	B/Maryland/26/2015	2015-06-01	Centers for Disease Control and Prevention	Maryland Department of Health and Mental Hygiene
183	EPI_ISL_197434	B/Minnesota/13/2015	2015-04-10	Centers for Disease Control and Prevention	Minnesota Department of Health
184	EPI_ISL_205678	B/California/105/2015	2015-11-13	Centers for Disease Control and Prevention	California Department of Health Services
185	EPI_ISL_361037	B/Washington/127/2018	2018-02-22	Centers for Disease Control and Prevention	Marshfield Clinic Research Foundation
186	EPI_ISL_409617	B/California/94/2019	2019-12-21	Centers for Disease Control and Prevention	California Department of Health Services
187	EPI_ISL_361143	B/Washington/238/2018	2018-03-28	Centers for Disease Control and Prevention	Marshfield Clinic Research Foundation
188	EPI_ISL_361028	B/Washington/82/2018	2018-01-26	Centers for Disease Control and Prevention	Marshfield Clinic Research Foundation
189	EPI_ISL_205306	B/Montana/19/2015	2015-11-02	Centers for Disease Control and Prevention	Montana Public Health Laboratory
190	EPI_ISL_311613	B/Wisconsin/26/2018	2018-04-17	Centers for Disease Control and Prevention	Wisconsin State Laboratory of Hygiene
191	EPI_ISL_361515	B/Wisconsin/73/2018	2018-02-22	Centers for Disease Control and Prevention	Marshfield Clinic Research Foundation
192	EPI_ISL_222314	B/New_Hampshire/10/2016	2016-03-07	Centers for Disease Control and Prevention	New Hampshire Public Health Laboratories
193	EPI_ISL_361653	B/Wisconsin/150/2018	2018-03-15	Centers for Disease Control and Prevention	Marshfield Clinic Research Foundation
194	EPI_ISL_222335	B/South_Carolina/05/2016	2016-03-27	Centers for Disease Control and Prevention	South Carolina Department of Health
195	EPI_ISL_360528	B/Michigan/103/2018	2018-04-04	Centers for Disease Control and Prevention	University of Michigan SPH EPID
196	EPI_ISL_262828	B/Kentucky/10/2017	2017-03-09	Centers for Disease Control and Prevention	Kentucky Division of Laboratory Services
197	EPI_ISL_172673	B/Virginia/01/2015	2015-01-02	Centers for Disease Control and Prevention	Virginia Division of Consolidated Laboratories
198	EPI_ISL_361645	B/Wisconsin/47/2018	2018-02-07	Centers for Disease Control and Prevention	Marshfield Clinic Research Foundation
199	EPI_ISL_360676	B/Michigan/58/2018	2018-02-05	Centers for Disease Control and Prevention	University of Michigan SPH EPID
200	EPI_ISL_262773	B/Kentucky/12/2017	2017-03-26	Centers for Disease Control and Prevention	Kentucky Division of Laboratory Services
201	EPI_ISL_360770	B/Michigan/57/2018	2018-02-03	Centers for Disease Control and Prevention	University of Michigan SPH EPID
202	EPI_ISL_361155	B/Washington/250/2018	2018-03-30	Centers for Disease Control and Prevention	Marshfield Clinic Research Foundation
203	EPI_ISL_361591	B/Wisconsin/126/2018	2018-03-10	Centers for Disease Control and Prevention	Marshfield Clinic Research Foundation
204	EPI_ISL_205682	B/Delaware/13/2015	2015-12-02	Centers for Disease Control and Prevention	Delaware Public Health Lab
205	EPI_ISL_361611	B/Wisconsin/36/2018	2018-01-08	Centers for Disease Control and Prevention	Marshfield Clinic Research Foundation
206	EPI_ISL_229424	B/Texas/148/2016	2016-05-11	Centers for Disease Control and Prevention	Houston Department of Health and Human Services
207	EPI_ISL_360998	B/Washington/68/2018	2018-01-18	Centers for Disease Control and Prevention	Marshfield Clinic Research Foundation
208	EPI_ISL_361159	B/Washington/255/2018	2018-04-02	Centers for Disease Control and Prevention	Marshfield Clinic Research Foundation
209	EPI_ISL_360943	B/Washington/53/2017	2017-12-18	Centers for Disease Control and Prevention	Marshfield Clinic Research Foundation
210	EPI_ISL_360976	B/Washington/61/2018	2018-01-16	Centers for Disease Control and Prevention	Marshfield Clinic Research Foundation
211	EPI_ISL_360992	B/Washington/62/2018	2018-01-16	Centers for Disease Control and Prevention	Marshfield Clinic Research Foundation
212	EPI_ISL_360599	B/Michigan/43/2018	2018-01-19	Centers for Disease Control and Prevention	University of Michigan SPH EPID
213	EPI_ISL_180354	B/Virginia/14/2015	2015-04-13	Centers for Disease Control and Prevention	Virginia Division of Consolidated Laboratories
214	EPI_ISL_311561	B/Missouri/14/2018	2018-03-25	Centers for Disease Control and Prevention	Missouri Department. of Health & Senior Services
215	EPI_ISL_295961	B/Massachusetts/02/2018	2018-01-14	Centers for Disease Control and Prevention	Massachusetts Department of Public Health
216	EPI_ISL_409706	B/Maine/20/2019	2019-12-09	Centers for Disease Control and Prevention	Maine Health and Environmental Testing Laboratory
217	EPI_ISL_222374	B/New_Jersey/12/2016	2016-04-03	Centers for Disease Control and Prevention	New Jersey Department of Health & Senior Services
218	EPI_ISL_295964	B/Oklahoma/19/2017	2017-12-25	Centers for Disease Control and Prevention	Oklahoma State Department of Health
219	EPI_ISL_295950	B/Idaho/33/2017	2017-12-20	Centers for Disease Control and Prevention	State of Idaho Bureau of Laboratories
220	EPI_ISL_222382	B/New_Hampshire/17/2016	2016-03-29	Centers for Disease Control and Prevention	New Hampshire Public Health Laboratories
221	EPI_ISL_295967	B/Arizona/92/2017	2017-12-24	Centers for Disease Control and Prevention	Arizona Department of Health Services
222	EPI_ISL_295958	B/Iowa/40/2017	2017-12-30	Centers for Disease Control and Prevention	Iowa State Hygienic Laboratory
223	EPI_ISL_361639	B/Wisconsin/45/2018	2018-02-05	Centers for Disease Control and Prevention	Marshfield Clinic Research Foundation
224	EPI_ISL_361503	B/Wisconsin/66/2018	2018-02-19	Centers for Disease Control and Prevention	Marshfield Clinic Research Foundation
225	EPI_ISL_344833	B/Louisiana/04/2019	2019-02-18	Centers for Disease Control and Prevention	Louisiana Department of Health and Hospitals
226	EPI_ISL_262833	B/Maryland/10/2017	2017-03-17	Centers for Disease Control and Prevention	Maryland Department of Health and Mental Hygiene
227	EPI_ISL_361044	B/Washington/135/2018	2018-02-26	Centers for Disease Control and Prevention	Marshfield Clinic Research Foundation
228	EPI_ISL_361687	B/Wisconsin/163/2018	2018-03-19	Centers for Disease Control and Prevention	Marshfield Clinic Research Foundation
229	EPI_ISL_361010	B/Washington/117/2018	2018-02-16	Centers for Disease Control and Prevention	Marshfield Clinic Research Foundation
230	EPI_ISL_361684	B/Wisconsin/161/2018	2018-03-19	Centers for Disease Control and Prevention	Marshfield Clinic Research Foundation
231	EPI_ISL_361083	B/Washington/204/2018	2018-03-15	Centers for Disease Control and Prevention	Marshfield Clinic Research Foundation
232	EPI_ISL_360659	B/Michigan/54/2018	2018-02-01	Centers for Disease Control and Prevention	University of Michigan SPH EPID
233	EPI_ISL_262842	B/New_York/12/2017	2017-03-13	Centers for Disease Control and Prevention	New York State Department of Health
234	EPI_ISL_229388	B/Washington/67/2016	2016-03-25	Centers for Disease Control and Prevention	Seattle & King County Public Health Lab
235	EPI_ISL_361042	B/Washington/132/2018	2018-02-23	Centers for Disease Control and Prevention	Marshfield Clinic Research Foundation
236	EPI_ISL_360994	B/Washington/63/2018	2018-01-16	Centers for Disease Control and Prevention	Marshfield Clinic Research Foundation
237	EPI_ISL_361046	B/Washington/137/2018	2018-02-26	Centers for Disease Control and Prevention	Marshfield Clinic Research Foundation
238	EPI_ISL_180343	B/New_York/18/2015	2015-04-08	Centers for Disease Control and Prevention	New York State Department of Health
239	EPI_ISL_229406	B/Washington/84/2016	2016-04-15	Centers for Disease Control and Prevention	Washington State Public Health Laboratory
240	EPI_ISL_361669	B/Wisconsin/55/2018	2018-02-13	Centers for Disease Control and Prevention	Marshfield Clinic Research Foundation
241	EPI_ISL_361700	B/Wisconsin/171/2018	2018-03-20	Centers for Disease Control and Prevention	Marshfield Clinic Research Foundation
242	EPI_ISL_361156	B/Washington/252/2018	2018-03-31	Centers for Disease Control and Prevention	Marshfield Clinic Research Foundation
243	EPI_ISL_295975	B/Virginia/35/2017	2017-12-19	Centers for Disease Control and Prevention	Virginia Division of Consolidated Laboratories
244	EPI_ISL_361150	B/Washington/245/2018	2018-03-29	Centers for Disease Control and Prevention	Marshfield Clinic Research Foundation
245	EPI_ISL_229384	B/Virginia/35/2016	2016-04-02	Centers for Disease Control and Prevention	Virginia Division of Consolidated Laboratories
246	EPI_ISL_361112	B/Washington/217/2018	2018-03-20	Centers for Disease Control and Prevention	Marshfield Clinic Research Foundation
247	EPI_ISL_230555	B/Texas/154/2016	2016-05-14	Centers for Disease Control and Prevention	Texas Department of State Health Services-Laboratory Services
248	EPI_ISL_229428	B/Delaware/33/2016	2016-05-19	Centers for Disease Control and Prevention	Delaware Public Health Lab
249	EPI_ISL_361502	B/Wisconsin/65/2018	2018-02-19	Centers for Disease Control and Prevention	Marshfield Clinic Research Foundation
250	EPI_ISL_360970	B/Washington/55/2018	2018-01-10	Centers for Disease Control and Prevention	Marshfield Clinic Research Foundation
251	EPI_ISL_295957	B/Iowa/39/2017	2017-12-20	Centers for Disease Control and Prevention	Iowa State Hygienic Laboratory
252	EPI_ISL_361176	B/Washington/273/2018	2018-04-17	Centers for Disease Control and Prevention	Marshfield Clinic Research Foundation
253	EPI_ISL_361663	B/Wisconsin/51/2018	2018-02-11	Centers for Disease Control and Prevention	Marshfield Clinic Research Foundation
254	EPI_ISL_361098	B/Washington/181/2018	2018-03-08	Centers for Disease Control and Prevention	Marshfield Clinic Research Foundation
255	EPI_ISL_205696	B/Pennsylvania/36/2015	2015-11-25	Centers for Disease Control and Prevention	Pennsylvania Department of Health
256	EPI_ISL_222362	B/Idaho/29/2016	2016-03-10	Centers for Disease Control and Prevention	State of Idaho Bureau of Laboratories
257	EPI_ISL_295946	B/Maryland/47/2017	2017-12-23	Centers for Disease Control and Prevention	Maryland Department of Health and Mental Hygiene
258	EPI_ISL_361012	B/Washington/118/2018	2018-02-16	Centers for Disease Control and Prevention	Marshfield Clinic Research Foundation
259	EPI_ISL_361023	B/Washington/80/2018	2018-01-24	Centers for Disease Control and Prevention	Marshfield Clinic Research Foundation
260	EPI_ISL_361546	B/Wisconsin/93/2018	2018-03-01	Centers for Disease Control and Prevention	Marshfield Clinic Research Foundation
261	EPI_ISL_361005	B/Washington/70/2018	2018-01-18	Centers for Disease Control and Prevention	Marshfield Clinic Research Foundation
262	EPI_ISL_361640	B/Wisconsin/146/2018	2018-03-15	Centers for Disease Control and Prevention	Marshfield Clinic Research Foundation
263	EPI_ISL_361081	B/Washington/200/2018	2018-03-14	Centers for Disease Control and Prevention	Marshfield Clinic Research Foundation
264	EPI_ISL_262820	B/Connecticut/21/2017	2017-03-18	Centers for Disease Control and Prevention	Connecticut Department. of Public Health
265	EPI_ISL_262810	B/South_Carolina/12/2017	2017-04-10	Centers for Disease Control and Prevention	South Carolina Department of Health
266	EPI_ISL_180331	B/Iowa/14/2015	2015-04-08	Centers for Disease Control and Prevention	Iowa State Hygienic Laboratory
267	EPI_ISL_361517	B/Wisconsin/74/2018	2018-02-22	Centers for Disease Control and Prevention	Marshfield Clinic Research Foundation
268	EPI_ISL_344842	B/California/03/2019	2019-01-08	Centers for Disease Control and Prevention	California Department of Health Services
269	EPI_ISL_361666	B/Wisconsin/155/2018	2018-03-16	Centers for Disease Control and Prevention	Marshfield Clinic Research Foundation
270	EPI_ISL_361097	B/Washington/210/2018	2018-03-19	Centers for Disease Control and Prevention	Marshfield Clinic Research Foundation
271	EPI_ISL_361146	B/Washington/244/2018	2018-03-29	Centers for Disease Control and Prevention	Marshfield Clinic Research Foundation
272	EPI_ISL_295982	B/West_Virginia/22/2017	2017-12-30	Centers for Disease Control and Prevention	West Virginia Office of Laboratory Services
273	EPI_ISL_361683	B/Wisconsin/60/2018	2018-02-16	Centers for Disease Control and Prevention	Marshfield Clinic Research Foundation
274	EPI_ISL_222371	B/North_Dakota/12/2016	2016-03-29	Centers for Disease Control and Prevention	North Dakota Department of Health
275	EPI_ISL_360583	B/Michigan/41/2018	2018-01-17	Centers for Disease Control and Prevention	University of Michigan SPH EPID
276	EPI_ISL_344843	B/California/04/2019	2019-01-18	Centers for Disease Control and Prevention	California Department of Health Services
277	EPI_ISL_229404	B/Wyoming/19/2016	2016-04-22	Centers for Disease Control and Prevention	Wyoming Public Health Laboratory
278	EPI_ISL_303178	B/Hawaii/08/2018	2018-02-02	Centers for Disease Control and Prevention	State of Hawaii Department of Health
279	EPI_ISL_361134	B/Washington/229/2018	2018-03-26	Centers for Disease Control and Prevention	Marshfield Clinic Research Foundation
280	EPI_ISL_319677	B/Florida/41/2018	2018-07-15	Centers for Disease Control and Prevention	Florida Department of Health-Jacksonville
281	EPI_ISL_304348	B/Arizona/04/2018	2018-02-06	Centers for Disease Control and Prevention	Arizona Department of Health Services
282	EPI_ISL_361163	B/Washington/259/2018	2018-04-05	Centers for Disease Control and Prevention	Marshfield Clinic Research Foundation
283	EPI_ISL_205808	B/Wisconsin/87/2015	2015-12-12	Centers for Disease Control and Prevention	Wisconsin State Laboratory of Hygiene
284	EPI_ISL_222307	B/Utah/22/2016	2016-01-01	Centers for Disease Control and Prevention	Utah Department of Health
285	EPI_ISL_361558	B/Wisconsin/101/2018	2018-03-06	Centers for Disease Control and Prevention	Marshfield Clinic Research Foundation
286	EPI_ISL_361129	B/Washington/221/2018	2018-03-21	Centers for Disease Control and Prevention	Marshfield Clinic Research Foundation
287	EPI_ISL_361603	B/Wisconsin/131/2018	2018-03-12	Centers for Disease Control and Prevention	Marshfield Clinic Research Foundation
288	EPI_ISL_361654	B/Wisconsin/197/2018	2018-03-27	Centers for Disease Control and Prevention	Marshfield Clinic Research Foundation
289	EPI_ISL_222387	B/North_Carolina/13/2016	2016-04-06	Centers for Disease Control and Prevention	North Carolina State Laboratory of Public Health
290	EPI_ISL_230552	B/Texas/150/2016	2016-05-31	Centers for Disease Control and Prevention	Texas Department of State Health Services-Laboratory Services
291	EPI_ISL_361631	B/Wisconsin/43/2018	2018-01-29	Centers for Disease Control and Prevention	Marshfield Clinic Research Foundation
292	EPI_ISL_361520	B/Wisconsin/76/2018	2018-02-24	Centers for Disease Control and Prevention	Marshfield Clinic Research Foundation
293	EPI_ISL_360993	B/Washington/103/2018	2018-02-07	Centers for Disease Control and Prevention	Marshfield Clinic Research Foundation
294	EPI_ISL_361076	B/Washington/173/2018	2018-03-07	Centers for Disease Control and Prevention	Marshfield Clinic Research Foundation
295	EPI_ISL_303192	B/Idaho/05/2018	2018-02-01	Centers for Disease Control and Prevention	State of Idaho Bureau of Laboratories
296	EPI_ISL_205701	B/Wisconsin/86/2015	2015-12-07	Centers for Disease Control and Prevention	Wisconsin State Laboratory of Hygiene
297	EPI_ISL_361125	B/Washington/225/2018	2018-03-23	Centers for Disease Control and Prevention	Marshfield Clinic Research Foundation
298	EPI_ISL_361131	B/Washington/223/2018	2018-03-22	Centers for Disease Control and Prevention	Marshfield Clinic Research Foundation
299	EPI_ISL_361007	B/Washington/71/2018	2018-01-19	Centers for Disease Control and Prevention	Marshfield Clinic Research Foundation
300	EPI_ISL_361677	B/Wisconsin/58/2018	2018-02-16	Centers for Disease Control and Prevention	Marshfield Clinic Research Foundation
301	EPI_ISL_205700	B/Washington/69/2015	2015-12-09	Centers for Disease Control and Prevention	Seattle & King County Public Health Lab
302	EPI_ISL_230561	B/Wyoming/20/2016	2016-04-26	Centers for Disease Control and Prevention	Wyoming Public Health Laboratory
303	EPI_ISL_361027	B/Washington/85/2018	2018-01-30	Centers for Disease Control and Prevention	Marshfield Clinic Research Foundation
304	EPI_ISL_287673	B/Wisconsin/70/2017	2017-10-24	Centers for Disease Control and Prevention	Wisconsin State Laboratory of Hygiene
305	EPI_ISL_295955	B/Oregon/17/2017	2017-12-26	Centers for Disease Control and Prevention	Oregon Public Health Laboratory
306	EPI_ISL_361085	B/Washington/175/2018	2018-03-07	Centers for Disease Control and Prevention	Marshfield Clinic Research Foundation
307	EPI_ISL_361070	B/Washington/162/2018	2018-03-05	Centers for Disease Control and Prevention	Marshfield Clinic Research Foundation
308	EPI_ISL_361158	B/Washington/254/2018	2018-04-02	Centers for Disease Control and Prevention	Marshfield Clinic Research Foundation
309	EPI_ISL_295951	B/Idaho/34/2017	2017-12-29	Centers for Disease Control and Prevention	State of Idaho Bureau of Laboratories
310	EPI_ISL_361571	B/Wisconsin/111/2018	2018-03-07	Centers for Disease Control and Prevention	Marshfield Clinic Research Foundation
311	EPI_ISL_229420	B/New_York/44/2016	2016-04-29	Centers for Disease Control and Prevention	New York State Department of Health
312	EPI_ISL_361039	B/Washington/101/2018	2018-02-06	Centers for Disease Control and Prevention	Marshfield Clinic Research Foundation
313	EPI_ISL_361701	B/Wisconsin/172/2018	2018-03-20	Centers for Disease Control and Prevention	Marshfield Clinic Research Foundation
314	EPI_ISL_222372	B/Oklahoma/02/2016	2016-03-15	Centers for Disease Control and Prevention	Oklahoma State Department of Health
315	EPI_ISL_361556	B/Wisconsin/99/2018	2018-03-05	Centers for Disease Control and Prevention	Marshfield Clinic Research Foundation
316	EPI_ISL_295977	B/Texas/87/2017	2017-12-30	Centers for Disease Control and Prevention	San Antonio Metropolitan Health
317	EPI_ISL_360951	B/Washington/60/2017	2017-12-27	Centers for Disease Control and Prevention	Marshfield Clinic Research Foundation
318	EPI_ISL_361030	B/Washington/126/2018	2018-02-21	Centers for Disease Control and Prevention	Marshfield Clinic Research Foundation
319	EPI_ISL_361144	B/Washington/239/2018	2018-03-28	Centers for Disease Control and Prevention	Marshfield Clinic Research Foundation
320	EPI_ISL_361153	B/Washington/243/2018	2018-03-28	Centers for Disease Control and Prevention	Marshfield Clinic Research Foundation
321	EPI_ISL_311615	B/South_Dakota/16/2018	2018-04-30	Centers for Disease Control and Prevention	South Dakota Public Health Lab
322	EPI_ISL_360537	B/Michigan/110/2018	2018-04-10	Centers for Disease Control and Prevention	University of Michigan SPH EPID
323	EPI_ISL_361542	B/Wisconsin/90/2018	2018-02-28	Centers for Disease Control and Prevention	Marshfield Clinic Research Foundation
324	EPI_ISL_360971	B/Washington/93/2018	2018-02-05	Centers for Disease Control and Prevention	Marshfield Clinic Research Foundation
325	EPI_ISL_262785	B/Michigan/35/2017	2017-04-01	Centers for Disease Control and Prevention	Michigan Department of Community Health
326	EPI_ISL_229411	B/North_Carolina/22/2016	2016-05-02	Centers for Disease Control and Prevention	North Carolina State Laboratory of Public Health
327	EPI_ISL_360633	B/Michigan/50/2018	2018-01-30	Centers for Disease Control and Prevention	University of Michigan SPH EPID
328	EPI_ISL_361170	B/Washington/266/2018	2018-04-11	Centers for Disease Control and Prevention	Marshfield Clinic Research Foundation
329	EPI_ISL_205688	B/Hawaii/31/2015	2015-10-20	Centers for Disease Control and Prevention	State of Hawaii Department of Health
330	EPI_ISL_172666	B/Texas/01/2015	2015-01-01	Centers for Disease Control and Prevention	Texas Department of State Health Services-Laboratory Services
331	EPI_ISL_361051	B/Washington/143/2018	2018-02-27	Centers for Disease Control and Prevention	Marshfield Clinic Research Foundation
332	EPI_ISL_180339	B/Minnesota/11/2015	2015-02-27	Centers for Disease Control and Prevention	Minnesota Department of Health
333	EPI_ISL_262817	B/Virginia/12/2017	2017-03-31	Centers for Disease Control and Prevention	Virginia Division of Consolidated Laboratories
334	EPI_ISL_287648	B/Montana/20/2017	2017-11-05	Centers for Disease Control and Prevention	Montana Laboratory Services Bureau
335	EPI_ISL_360954	B/Washington/63/2017	2017-12-29	Centers for Disease Control and Prevention	Marshfield Clinic Research Foundation
336	EPI_ISL_409656	B/Washington/28/2020	2020-01-01	Centers for Disease Control and Prevention	Washington State Public Health Laboratory
337	EPI_ISL_287669	B/Texas/83/2017	2017-11-13	Centers for Disease Control and Prevention	Texas Department of State Health Services-Laboratory Services
338	EPI_ISL_361167	B/Washington/262/2018	2018-04-10	Centers for Disease Control and Prevention	Marshfield Clinic Research Foundation
339	EPI_ISL_360778	B/Michigan/82/2018	2018-03-01	Centers for Disease Control and Prevention	University of Michigan SPH EPID
340	EPI_ISL_311622	B/Indiana/15/2018	2018-04-15	Centers for Disease Control and Prevention	Indiana State Department of Health Laboratories
341	EPI_ISL_361600	B/Wisconsin/129/2018	2018-03-12	Centers for Disease Control and Prevention	Marshfield Clinic Research Foundation
342	EPI_ISL_360745	B/Michigan/73/2018	2018-02-20	Centers for Disease Control and Prevention	University of Michigan SPH EPID
343	EPI_ISL_361104	B/Washington/212/2018	2018-03-19	Centers for Disease Control and Prevention	Marshfield Clinic Research Foundation
344	EPI_ISL_360987	B/Washington/102/2018	2018-02-06	Centers for Disease Control and Prevention	Marshfield Clinic Research Foundation
345	EPI_ISL_361592	B/Wisconsin/122/2018	2018-03-09	Centers for Disease Control and Prevention	Marshfield Clinic Research Foundation
346	EPI_ISL_360825	B/Michigan/93/2018	2018-03-16	Centers for Disease Control and Prevention	University of Michigan SPH EPID
347	EPI_ISL_229414	B/Pennsylvania/46/2016	2016-05-05	Centers for Disease Control and Prevention	Pennsylvania Department of Health
348	EPI_ISL_361623	B/Wisconsin/139/2018	2018-03-14	Centers for Disease Control and Prevention	Marshfield Clinic Research Foundation
349	EPI_ISL_361680	B/Wisconsin/59/2018	2018-02-16	Centers for Disease Control and Prevention	Marshfield Clinic Research Foundation
350	EPI_ISL_360751	B/Michigan/78/2018	2018-02-23	Centers for Disease Control and Prevention	University of Michigan SPH EPID
351	EPI_ISL_180351	B/Utah/25/2015	2015-04-07	Centers for Disease Control and Prevention	Utah Department of Health
352	EPI_ISL_361091	B/Washington/177/2018	2018-03-07	Centers for Disease Control and Prevention	Marshfield Clinic Research Foundation
353	EPI_ISL_361004	B/Washington/109/2018	2018-02-13	Centers for Disease Control and Prevention	Marshfield Clinic Research Foundation
354	EPI_ISL_361043	B/Washington/130/2018	2018-02-22	Centers for Disease Control and Prevention	Marshfield Clinic Research Foundation
355	EPI_ISL_205299	B/Arizona/10/2015	2015-11-02	Centers for Disease Control and Prevention	Arizona Department of Health Services
356	EPI_ISL_361505	B/Wisconsin/67/2018	2018-02-19	Centers for Disease Control and Prevention	Marshfield Clinic Research Foundation
357	EPI_ISL_361570	B/Wisconsin/110/2018	2018-03-07	Centers for Disease Control and Prevention	Marshfield Clinic Research Foundation
358	EPI_ISL_230557	B/Idaho/37/2016	2016-04-21	Centers for Disease Control and Prevention	State of Idaho Bureau of Laboratories
359	EPI_ISL_360953	B/Washington/62/2017	2017-12-29	Centers for Disease Control and Prevention	Marshfield Clinic Research Foundation
360	EPI_ISL_311590	B/Pennsylvania/11/2018	2018-04-21	Centers for Disease Control and Prevention	Pennsylvania Department of Health
361	EPI_ISL_393654	B/North_Carolina/04/2019	2019-09-05	Centers for Disease Control and Prevention	North Carolina State Laboratory of Public Health
362	EPI_ISL_361627	B/Wisconsin/41/2018	2018-01-26	Centers for Disease Control and Prevention	Marshfield Clinic Research Foundation
363	EPI_ISL_361095	B/Washington/209/2018	2018-03-19	Centers for Disease Control and Prevention	Marshfield Clinic Research Foundation
364	EPI_ISL_360966	B/Washington/50/2018	2018-01-08	Centers for Disease Control and Prevention	Marshfield Clinic Research Foundation
365	EPI_ISL_262767	B/Georgia/07/2017	2017-03-19	Centers for Disease Control and Prevention	Georgia Public Health Laboratory
366	EPI_ISL_222330	B/Delaware/15/2016	2016-03-23	Centers for Disease Control and Prevention	Delaware Public Health Lab
367	EPI_ISL_311627	B/Michigan/32/2018	2018-04-18	Centers for Disease Control and Prevention	Michigan Department of Community Health
368	EPI_ISL_295976	B/Virginia/36/2017	2017-12-27	Centers for Disease Control and Prevention	Virginia Division of Consolidated Laboratories
369	EPI_ISL_360984	B/Washington/99/2018	2018-02-05	Centers for Disease Control and Prevention	Marshfield Clinic Research Foundation
370	EPI_ISL_262764	B/Arkansas/08/2017	2017-04-18	Centers for Disease Control and Prevention	Arkansas Department of Health
371	EPI_ISL_222394	B/Hawaii/14/2016	2016-03-03	Centers for Disease Control and Prevention	State of Hawaii Department of Health
372	EPI_ISL_361172	B/Washington/268/2018	2018-04-11	Centers for Disease Control and Prevention	Marshfield Clinic Research Foundation
373	EPI_ISL_319678	B/Florida/40/2018	2018-07-14	Centers for Disease Control and Prevention	Florida Department of Health-Jacksonville
374	EPI_ISL_262822	B/Delaware/21/2017	2017-03-27	Centers for Disease Control and Prevention	Delaware Public Health Lab
375	EPI_ISL_361053	B/Washington/147/2018	2018-02-28	Centers for Disease Control and Prevention	Marshfield Clinic Research Foundation
376	EPI_ISL_295944	B/New_Mexico/01/2018	2018-01-01	Centers for Disease Control and Prevention	New Mexico Department of Health
377	EPI_ISL_360548	B/Michigan/112/2018	2018-04-13	Centers for Disease Control and Prevention	University of Michigan SPH EPID
378	EPI_ISL_361034	B/Washington/123/2018	2018-02-19	Centers for Disease Control and Prevention	Marshfield Clinic Research Foundation
379	EPI_ISL_361633	B/Wisconsin/190/2018	2018-03-26	Centers for Disease Control and Prevention	Marshfield Clinic Research Foundation
380	EPI_ISL_361641	B/Wisconsin/46/2018	2018-02-06	Centers for Disease Control and Prevention	Marshfield Clinic Research Foundation
381	EPI_ISL_287637	B/Colorado/25/2017	2017-11-21	Centers for Disease Control and Prevention	Colorado Department of Health Lab
382	EPI_ISL_360574	B/Michigan/38/2018	2018-01-04	Centers for Disease Control and Prevention	University of Michigan SPH EPID
383	EPI_ISL_262830	B/Maine/11/2017	2017-03-29	Centers for Disease Control and Prevention	Maine Health and Environmental Testing Laboratory
384	EPI_ISL_361615	B/Wisconsin/136/2018	2018-03-13	Centers for Disease Control and Prevention	Marshfield Clinic Research Foundation
385	EPI_ISL_311623	B/Indiana/14/2018	2018-04-03	Centers for Disease Control and Prevention	Indiana State Department of Health Laboratories
386	EPI_ISL_361171	B/Washington/267/2018	2018-04-11	Centers for Disease Control and Prevention	Marshfield Clinic Research Foundation
387	EPI_ISL_360777	B/Michigan/81/2018	2018-02-27	Centers for Disease Control and Prevention	University of Michigan SPH EPID
388	EPI_ISL_361003	B/Washington/69/2018	2018-01-18	Centers for Disease Control and Prevention	Marshfield Clinic Research Foundation
389	EPI_ISL_361500	B/Wisconsin/64/2018	2018-02-19	Centers for Disease Control and Prevention	Marshfield Clinic Research Foundation
390	EPI_ISL_361139	B/Washington/235/2018	2018-03-27	Centers for Disease Control and Prevention	Marshfield Clinic Research Foundation
391	EPI_ISL_311624	B/Michigan/31/2018	2018-03-25	Centers for Disease Control and Prevention	Michigan Department of Community Health
392	EPI_ISL_304355	B/Oregon/06/2018	2018-02-12	Centers for Disease Control and Prevention	Oregon Public Health Laboratory
393	EPI_ISL_361175	B/Washington/271/2018	2018-04-16	Centers for Disease Control and Prevention	Marshfield Clinic Research Foundation
394	EPI_ISL_360942	B/Washington/52/2017	2017-12-15	Centers for Disease Control and Prevention	Marshfield Clinic Research Foundation
395	EPI_ISL_402657	B/Washington/25/2019	2019-11-04	Centers for Disease Control and Prevention	Washington State Public Health Laboratory
396	EPI_ISL_229408	B/Washington/85/2016	2016-04-20	Centers for Disease Control and Prevention	Washington State Public Health Laboratory
397	EPI_ISL_361127	B/Washington/226/2018	2018-03-23	Centers for Disease Control and Prevention	Marshfield Clinic Research Foundation
398	EPI_ISL_360564	B/Michigan/42/2018	2018-01-18	Centers for Disease Control and Prevention	University of Michigan SPH EPID
399	EPI_ISL_197823	B/Florida/70/2015	2015-08-27	Centers for Disease Control and Prevention	Florida Department of Health-Tampa
400	EPI_ISL_287643	B/Oregon/13/2017	2017-11-15	Centers for Disease Control and Prevention	Oregon Public Health Laboratory
401	EPI_ISL_361032	B/Washington/122/2018	2018-02-19	Centers for Disease Control and Prevention	Marshfield Clinic Research Foundation
402	EPI_ISL_361573	B/Wisconsin/112/2018	2018-03-08	Centers for Disease Control and Prevention	Marshfield Clinic Research Foundation
403	EPI_ISL_361552	B/Wisconsin/96/2018	2018-03-02	Centers for Disease Control and Prevention	Marshfield Clinic Research Foundation
404	EPI_ISL_361090	B/Washington/203/2018	2018-03-14	Centers for Disease Control and Prevention	Marshfield Clinic Research Foundation
405	EPI_ISL_188735	B/Kentucky/06/2015	2015-03-24	Centers for Disease Control and Prevention	Kentucky Division of Laboratory Services
406	EPI_ISL_360789	B/Michigan/69/2018	2018-02-15	Centers for Disease Control and Prevention	University of Michigan SPH EPID
407	EPI_ISL_360732	B/Michigan/71/2018	2018-02-20	Centers for Disease Control and Prevention	University of Michigan SPH EPID
408	EPI_ISL_222340	B/Iowa/10/2016	2016-03-17	Centers for Disease Control and Prevention	Iowa State Hygienic Laboratory
409	EPI_ISL_180335	B/Maine/16/2015	2015-04-05	Centers for Disease Control and Prevention	Maine Health and Environmental Testing Laboratory
410	EPI_ISL_295980	B/Delaware/01/2018	2018-01-01	Centers for Disease Control and Prevention	Delaware Public Health Lab
411	EPI_ISL_360981	B/Washington/97/2018	2018-02-05	Centers for Disease Control and Prevention	Marshfield Clinic Research Foundation
412	EPI_ISL_262837	B/New_Hampshire/07/2017	2017-03-26	Centers for Disease Control and Prevention	New Hampshire Public Health Laboratories
413	EPI_ISL_197822	B/Hawaii/24/2015	2015-08-05	Centers for Disease Control and Prevention	State of Hawaii Department of Health
414	EPI_ISL_361548	B/Wisconsin/94/2018	2018-03-02	Centers for Disease Control and Prevention	Marshfield Clinic Research Foundation
415	EPI_ISL_361151	B/Washington/246/2018	2018-03-29	Centers for Disease Control and Prevention	Marshfield Clinic Research Foundation
416	EPI_ISL_287649	B/Utah/46/2017	2017-11-16	Centers for Disease Control and Prevention	Utah Department of Health
417	EPI_ISL_360830	B/Michigan/97/2018	2018-03-22	Centers for Disease Control and Prevention	University of Michigan SPH EPID
418	EPI_ISL_229395	B/Maine/18/2016	2016-04-02	Centers for Disease Control and Prevention	Maine Health and Environmental Testing Laboratory
419	EPI_ISL_361080	B/Washington/165/2018	2018-03-05	Centers for Disease Control and Prevention	Marshfield Clinic Research Foundation
420	EPI_ISL_180340	B/Minnesota/12/2015	2015-03-03	Centers for Disease Control and Prevention	Minnesota Department of Health
421	EPI_ISL_295978	B/Washington/47/2017	2017-12-18	Centers for Disease Control and Prevention	Washington State Public Health Laboratory
422	EPI_ISL_361629	B/Wisconsin/141/2018	2018-03-14	Centers for Disease Control and Prevention	Marshfield Clinic Research Foundation
423	EPI_ISL_361099	B/Washington/211/2018	2018-03-19	Centers for Disease Control and Prevention	Marshfield Clinic Research Foundation
424	EPI_ISL_361107	B/Washington/213/2018	2018-03-19	Centers for Disease Control and Prevention	Marshfield Clinic Research Foundation
425	EPI_ISL_361048	B/Washington/134/2018	2018-02-23	Centers for Disease Control and Prevention	Marshfield Clinic Research Foundation
426	EPI_ISL_287663	B/Idaho/25/2017	2017-11-01	Centers for Disease Control and Prevention	State of Idaho Bureau of Laboratories
427	EPI_ISL_360959	B/Washington/47/2018	2018-01-08	Centers for Disease Control and Prevention	Marshfield Clinic Research Foundation
428	EPI_ISL_360964	B/Washington/87/2018	2018-02-01	Centers for Disease Control and Prevention	Marshfield Clinic Research Foundation
429	EPI_ISL_360531	B/Michigan/105/2018	2018-04-06	Centers for Disease Control and Prevention	University of Michigan SPH EPID
430	EPI_ISL_172671	B/Alaska/30/2014	2014-11-07	Centers for Disease Control and Prevention	Alaska State Virology Lab
431	EPI_ISL_361613	B/Wisconsin/135/2018	2018-03-13	Centers for Disease Control and Prevention	Marshfield Clinic Research Foundation
432	EPI_ISL_361123	B/Washington/222/2018	2018-03-22	Centers for Disease Control and Prevention	Marshfield Clinic Research Foundation
433	EPI_ISL_295963	B/Wisconsin/81/2017	2017-12-27	Centers for Disease Control and Prevention	Wisconsin State Laboratory of Hygiene
434	EPI_ISL_229432	B/New_York/40/2016	2016-03-23	Centers for Disease Control and Prevention	New York State Department of Health
435	EPI_ISL_360734	B/Michigan/72/2018	2018-02-20	Centers for Disease Control and Prevention	University of Michigan SPH EPID
436	EPI_ISL_361614	B/Wisconsin/37/2018	2018-01-24	Centers for Disease Control and Prevention	Marshfield Clinic Research Foundation
437	EPI_ISL_361103	B/Washington/184/2018	2018-03-09	Centers for Disease Control and Prevention	Marshfield Clinic Research Foundation
438	EPI_ISL_262825	B/Florida/21/2017	2017-03-14	Centers for Disease Control and Prevention	Florida Department of Health-Tampa
439	EPI_ISL_336469	B/New_Mexico/17/2018	2018-12-14	Centers for Disease Control and Prevention	New Mexico Department of Health
440	EPI_ISL_360784	B/Michigan/83/2018	2018-03-01	Centers for Disease Control and Prevention	University of Michigan SPH EPID
441	EPI_ISL_222356	B/Florida/43/2016	2016	Centers for Disease Control and Prevention	Florida Department of Health-Tampa
442	EPI_ISL_360997	B/Washington/107/2018	2018-02-12	Centers for Disease Control and Prevention	Marshfield Clinic Research Foundation
443	EPI_ISL_230553	B/Texas/151/2016	2016-05-03	Centers for Disease Control and Prevention	Texas Department of State Health Services-Laboratory Services
444	EPI_ISL_361657	B/Wisconsin/198/2018	2018-03-27	Centers for Disease Control and Prevention	Marshfield Clinic Research Foundation
445	EPI_ISL_222357	B/Hawaii/12/2016	2016-02-17	Centers for Disease Control and Prevention	State of Hawaii Department of Health
446	EPI_ISL_361138	B/Washington/234/2018	2018-03-27	Centers for Disease Control and Prevention	Marshfield Clinic Research Foundation
447	EPI_ISL_393659	B/Alaska/08/2019	2019-08-26	Centers for Disease Control and Prevention	Alaska State Virology Lab
448	EPI_ISL_360704	B/Michigan/60/2018	2018-02-05	Centers for Disease Control and Prevention	University of Michigan SPH EPID
449	EPI_ISL_361147	B/Washington/240/2018	2018-03-28	Centers for Disease Control and Prevention	Marshfield Clinic Research Foundation
450	EPI_ISL_196616	B/Maryland/12/2015	2015-03-14	Centers for Disease Control and Prevention	Maryland Department of Health and Mental Hygiene
451	EPI_ISL_229429	B/New_York/41/2016	2016-03-30	Centers for Disease Control and Prevention	New York State Department of Health
452	EPI_ISL_361082	B/Washington/166/2018	2018-03-05	Centers for Disease Control and Prevention	Marshfield Clinic Research Foundation
453	EPI_ISL_360948	B/Washington/55/2017	2017-12-18	Centers for Disease Control and Prevention	Marshfield Clinic Research Foundation
454	EPI_ISL_229385	B/Texas/71/2016	2016-03-23	Centers for Disease Control and Prevention	Texas Department of State Health Services-Laboratory Services
455	EPI_ISL_361008	B/Washington/113/2018	2018-02-15	Centers for Disease Control and Prevention	Marshfield Clinic Research Foundation
456	EPI_ISL_361664	B/Wisconsin/154/2018	2018-03-16	Centers for Disease Control and Prevention	Marshfield Clinic Research Foundation
457	EPI_ISL_287635	B/New_Mexico/16/2017	2017-11-19	Centers for Disease Control and Prevention	New Mexico Department of Health
458	EPI_ISL_262788	B/Minnesota/19/2017	2017-04-15	Centers for Disease Control and Prevention	Minnesota Department of Health
459	EPI_ISL_360536	B/Michigan/108/2018	2018-04-08	Centers for Disease Control and Prevention	University of Michigan SPH EPID
460	EPI_ISL_435335	B/Connecticut/16/2020	2020-03-13	Centers for Disease Control and Prevention	Connecticut Department. of Public Health
461	EPI_ISL_180322	B/Arkansas/10/2015	2015-03-08	Centers for Disease Control and Prevention	Arkansas Department of Health
462	EPI_ISL_361651	B/Wisconsin/196/2018	2018-03-27	Centers for Disease Control and Prevention	Marshfield Clinic Research Foundation
463	EPI_ISL_360995	B/Washington/64/2018	2018-01-16	Centers for Disease Control and Prevention	Marshfield Clinic Research Foundation
464	EPI_ISL_361073	B/Washington/159/2018	2018-03-02	Centers for Disease Control and Prevention	Marshfield Clinic Research Foundation
465	EPI_ISL_180356	B/Wisconsin/32/2015	2015-04-01	Centers for Disease Control and Prevention	Wisconsin State Laboratory of Hygiene
466	EPI_ISL_336414	B/New_Hampshire/17/2018	2018-12-26	Centers for Disease Control and Prevention	New Hampshire Public Health Laboratories
467	EPI_ISL_361586	B/Wisconsin/120/2018	2018-03-09	Centers for Disease Control and Prevention	Marshfield Clinic Research Foundation
468	EPI_ISL_361698	B/Wisconsin/170/2018	2018-03-20	Centers for Disease Control and Prevention	Marshfield Clinic Research Foundation
469	EPI_ISL_361020	B/Washington/115/2018	2018-02-15	Centers for Disease Control and Prevention	Marshfield Clinic Research Foundation
470	EPI_ISL_361622	B/Wisconsin/138/2018	2018-03-14	Centers for Disease Control and Prevention	Marshfield Clinic Research Foundation
471	EPI_ISL_295972	B/California/89/2017	2017-12-28	Centers for Disease Control and Prevention	California Department of Health Services
472	EPI_ISL_360662	B/Michigan/53/2018	2018-01-31	Centers for Disease Control and Prevention	University of Michigan SPH EPID
473	EPI_ISL_361537	B/Wisconsin/87/2018	2018-02-27	Centers for Disease Control and Prevention	Marshfield Clinic Research Foundation
474	EPI_ISL_319679	B/Ohio/17/2018	2018-07-04	Centers for Disease Control and Prevention	Ohio Department of Health Laboratories
475	EPI_ISL_361108	B/Washington/215/2018	2018-03-20	Centers for Disease Control and Prevention	Marshfield Clinic Research Foundation
476	EPI_ISL_360523	B/Michigan/99/2018	2018-03-28	Centers for Disease Control and Prevention	University of Michigan SPH EPID
477	EPI_ISL_360946	B/Washington/57/2017	2017-12-19	Centers for Disease Control and Prevention	Marshfield Clinic Research Foundation
478	EPI_ISL_262774	B/Kentucky/13/2017	2017-03-29	Centers for Disease Control and Prevention	Kentucky Division of Laboratory Services
479	EPI_ISL_311576	B/New_Hampshire/15/2018	2018-04-10	Centers for Disease Control and Prevention	New Hampshire Public Health Laboratories
480	EPI_ISL_197433	B/Massachusetts/12/2015	2015-04-18	Centers for Disease Control and Prevention	Massachusetts Department of Public Health
481	EPI_ISL_311566	B/Wisconsin/08/2018	2018-02-14	Centers for Disease Control and Prevention	Marshfield Clinic Research Foundation
482	EPI_ISL_360975	B/Washington/91/2018	2018-02-02	Centers for Disease Control and Prevention	Marshfield Clinic Research Foundation
483	EPI_ISL_361628	B/Wisconsin/187/2018	2018-03-24	Centers for Disease Control and Prevention	Marshfield Clinic Research Foundation
484	EPI_ISL_360514	B/Michigan/74/2018	2018-02-21	Centers for Disease Control and Prevention	University of Michigan SPH EPID
485	EPI_ISL_361149	B/Washington/242/2018	2018-03-28	Centers for Disease Control and Prevention	Marshfield Clinic Research Foundation
486	EPI_ISL_360829	B/Michigan/96/2018	2018-03-22	Centers for Disease Control and Prevention	University of Michigan SPH EPID
487	EPI_ISL_287630	B/Montana/21/2017	2017-11-05	Centers for Disease Control and Prevention	Montana Laboratory Services Bureau
488	EPI_ISL_360809	B/Michigan/88/2018	2018-03-14	Centers for Disease Control and Prevention	University of Michigan SPH EPID
489	EPI_ISL_188736	B/Illinois/06/2015	2015-03-23	Centers for Disease Control and Prevention	Illinois Department of Public Health-Chicago
490	EPI_ISL_229382	B/New_Mexico/31/2016	2016-03-28	Centers for Disease Control and Prevention	New Mexico Department of Health
491	EPI_ISL_344835	B/Illinois/02/2019	2019-02-07	Centers for Disease Control and Prevention	Illinois Department of Public Health-Carbondale
492	EPI_ISL_311572	B/New_Jersey/13/2018	2018-04-16	Centers for Disease Control and Prevention	New Jersey Department of Health & Senior Services
493	EPI_ISL_360540	B/Michigan/109/2018	2018-04-09	Centers for Disease Control and Prevention	University of Michigan SPH EPID
494	EPI_ISL_360803	B/Michigan/87/2018	2018-03-14	Centers for Disease Control and Prevention	University of Michigan SPH EPID
495	EPI_ISL_361670	B/Wisconsin/156/2018	2018-03-16	Centers for Disease Control and Prevention	Marshfield Clinic Research Foundation
496	EPI_ISL_360988	B/Washington/59/2018	2018-01-11	Centers for Disease Control and Prevention	Marshfield Clinic Research Foundation
497	EPI_ISL_229400	B/Virginia/41/2016	2016-04-18	Centers for Disease Control and Prevention	Virginia Division of Consolidated Laboratories
498	EPI_ISL_230574	B/Arizona/27/2016	2016-05-04	Centers for Disease Control and Prevention	Arizona Department of Health Services
499	EPI_ISL_361576	B/Wisconsin/114/2018	2018-03-08	Centers for Disease Control and Prevention	Marshfield Clinic Research Foundation
500	EPI_ISL_361632	B/Wisconsin/143/2018	2018-03-14	Centers for Disease Control and Prevention	Marshfield Clinic Research Foundation
501	EPI_ISL_262839	B/New_Jersey/13/2017	2017-03-21	Centers for Disease Control and Prevention	New Jersey Department of Health & Senior Services
502	EPI_ISL_311571	B/New_Jersey/12/2018	2018-04-12	Centers for Disease Control and Prevention	New Jersey Department of Health & Senior Services
503	EPI_ISL_361672	B/Wisconsin/56/2018	2018-02-13	Centers for Disease Control and Prevention	Marshfield Clinic Research Foundation
504	EPI_ISL_180319	B/Alaska/08/2015	2015-04-21	Centers for Disease Control and Prevention	Alaska State Virology Lab
505	EPI_ISL_361646	B/Wisconsin/199/2018	2018-03-28	Centers for Disease Control and Prevention	Marshfield Clinic Research Foundation
506	EPI_ISL_262784	B/Massachusetts/10/2017	2017-04-03	Centers for Disease Control and Prevention	Massachusetts Department of Public Health
507	EPI_ISL_360640	B/Michigan/45/2018	2018-01-24	Centers for Disease Control and Prevention	University of Michigan SPH EPID
508	EPI_ISL_230581	B/Delaware/38/2016	2016-06-01	Centers for Disease Control and Prevention	Delaware Public Health Lab
509	EPI_ISL_230567	B/Florida/63/2016	2016-05-10	Centers for Disease Control and Prevention	Florida Department of Health-Jacksonville
510	EPI_ISL_360982	B/Washington/57/2018	2018-01-11	Centers for Disease Control and Prevention	Marshfield Clinic Research Foundation
511	EPI_ISL_361024	B/Washington/120/2018	2018-02-16	Centers for Disease Control and Prevention	Marshfield Clinic Research Foundation
512	EPI_ISL_222391	B/Nevada/24/2016	2016-04-08	Centers for Disease Control and Prevention	Nevada State Health Laboratory
513	EPI_ISL_262790	B/Missouri/09/2017	2017-04-10	Centers for Disease Control and Prevention	Missouri Department. of Health & Senior Services
514	EPI_ISL_361152	B/Washington/249/2018	2018-03-30	Centers for Disease Control and Prevention	Marshfield Clinic Research Foundation
515	EPI_ISL_360698	B/Michigan/48/2018	2018-01-29	Centers for Disease Control and Prevention	University of Michigan SPH EPID
516	EPI_ISL_311579	B/Massachusetts/14/2018	2018-04-19	Centers for Disease Control and Prevention	Massachusetts Department of Public Health
517	EPI_ISL_361092	B/Washington/205/2018	2018-03-15	Centers for Disease Control and Prevention	Marshfield Clinic Research Foundation
518	EPI_ISL_222343	B/Maine/14/2016	2016-04-01	Centers for Disease Control and Prevention	Maine Health and Environmental Testing Laboratory
519	EPI_ISL_361063	B/Washington/151/2018	2018-03-01	Centers for Disease Control and Prevention	Marshfield Clinic Research Foundation
520	EPI_ISL_361620	B/Wisconsin/185/2018	2018-03-24	Centers for Disease Control and Prevention	Marshfield Clinic Research Foundation
521	EPI_ISL_360986	B/Washington/100/2018	2018-02-05	Centers for Disease Control and Prevention	Marshfield Clinic Research Foundation
522	EPI_ISL_295952	B/Colorado/30/2017	2017-12-26	Centers for Disease Control and Prevention	Colorado Department of Health Lab
523	EPI_ISL_360525	B/Michigan/101/2018	2018-04-02	Centers for Disease Control and Prevention	University of Michigan SPH EPID
524	EPI_ISL_361110	B/Washington/216/2018	2018-03-20	Centers for Disease Control and Prevention	Marshfield Clinic Research Foundation
525	EPI_ISL_361656	B/Wisconsin/151/2018	2018-03-15	Centers for Disease Control and Prevention	Marshfield Clinic Research Foundation
526	EPI_ISL_361018	B/Washington/79/2018	2018-01-24	Centers for Disease Control and Prevention	Marshfield Clinic Research Foundation
527	EPI_ISL_344847	B/Hawaii/05/2019	2019-01-29	Centers for Disease Control and Prevention	State of Hawaii Department of Health
528	EPI_ISL_361619	B/Wisconsin/188/2018	2018-03-25	Centers for Disease Control and Prevention	Marshfield Clinic Research Foundation
529	EPI_ISL_360521	B/Michigan/39/2018	2018-01-11	Centers for Disease Control and Prevention	University of Michigan SPH EPID
530	EPI_ISL_262823	B/Delaware/22/2017	2017-03-28	Centers for Disease Control and Prevention	Delaware Public Health Lab
531	EPI_ISL_361040	B/Washington/131/2018	2018-02-23	Centers for Disease Control and Prevention	Marshfield Clinic Research Foundation
532	EPI_ISL_361086	B/Washington/201/2018	2018-03-14	Centers for Disease Control and Prevention	Marshfield Clinic Research Foundation
533	EPI_ISL_360546	B/Michigan/111/2018	2018-04-11	Centers for Disease Control and Prevention	University of Michigan SPH EPID
534	EPI_ISL_295953	B/Colorado/31/2017	2017-12-31	Centers for Disease Control and Prevention	Colorado Department of Health Lab
535	EPI_ISL_360963	B/Washington/49/2018	2018-01-08	Centers for Disease Control and Prevention	Marshfield Clinic Research Foundation
536	EPI_ISL_222295	B/Maine/02/2016	2016-02-04	Centers for Disease Control and Prevention	Maine Health and Environmental Testing Laboratory
537	EPI_ISL_295969	B/South_Dakota/39/2017	2017-12-30	Centers for Disease Control and Prevention	South Dakota Public Health Lab
538	EPI_ISL_361071	B/Washington/157/2018	2018-03-02	Centers for Disease Control and Prevention	Marshfield Clinic Research Foundation
539	EPI_ISL_360767	B/Michigan/67/2018	2018-02-14	Centers for Disease Control and Prevention	University of Michigan SPH EPID
540	EPI_ISL_222399	B/Utah/52/2016	2016-04-05	Centers for Disease Control and Prevention	Utah Department of Health
541	EPI_ISL_361069	B/Washington/161/2018	2018-03-05	Centers for Disease Control and Prevention	Marshfield Clinic Research Foundation
542	EPI_ISL_360611	B/Michigan/44/2018	2018-01-19	Centers for Disease Control and Prevention	University of Michigan SPH EPID
543	EPI_ISL_222388	B/Nevada/20/2016	2016-03-25	Centers for Disease Control and Prevention	Nevada State Health Laboratory
544	EPI_ISL_361093	B/Washington/208/2018	2018-03-19	Centers for Disease Control and Prevention	Marshfield Clinic Research Foundation
545	EPI_ISL_361047	B/Washington/133/2018	2018-02-23	Centers for Disease Control and Prevention	Marshfield Clinic Research Foundation
546	EPI_ISL_222306	B/Georgia/09/2016	2016-02-29	Centers for Disease Control and Prevention	Georgia Public Health Laboratory
547	EPI_ISL_295943	B/New_York/37/2017	2017-12-27	Centers for Disease Control and Prevention	New York State Department of Health
548	EPI_ISL_311557	B/Illinois/14/2018	2018-04-18	Centers for Disease Control and Prevention	Illinois Department of Public Health-Carbondale
549	EPI_ISL_491870	B/South_Carolina/11/2019	2019-12-29	Centers for Disease Control and Prevention	South Carolina Department of Health
550	EPI_ISL_229405	B/Washington/80/2016	2016-04-10	Centers for Disease Control and Prevention	Washington State Public Health Laboratory
551	EPI_ISL_180332	B/Iowa/16/2015	2015-04-01	Centers for Disease Control and Prevention	Iowa State Hygienic Laboratory
552	EPI_ISL_361126	B/Washington/196/2018	2018-03-13	Centers for Disease Control and Prevention	Marshfield Clinic Research Foundation
553	EPI_ISL_360703	B/Michigan/59/2018	2018-02-05	Centers for Disease Control and Prevention	University of Michigan SPH EPID
554	EPI_ISL_344831	B/Iowa/05/2019	2019-02-14	Centers for Disease Control and Prevention	Iowa State Hygienic Laboratory
555	EPI_ISL_304346	B/Colorado/06/2018	2018-02-13	Centers for Disease Control and Prevention	Colorado Department of Health Lab
556	EPI_ISL_361033	B/Washington/84/2018	2018-01-29	Centers for Disease Control and Prevention	Marshfield Clinic Research Foundation
557	EPI_ISL_360990	B/Washington/60/2018	2018-01-12	Centers for Disease Control and Prevention	Marshfield Clinic Research Foundation
558	EPI_ISL_360958	B/Washington/44/2018	2018-01-04	Centers for Disease Control and Prevention	Marshfield Clinic Research Foundation
559	EPI_ISL_311565	B/Illinois/13/2018	2018-04-18	Centers for Disease Control and Prevention	Illinois Department of Public Health-Carbondale
560	EPI_ISL_409616	B/Washington/27/2020	2020-01-01	Centers for Disease Control and Prevention	Washington State Public Health Laboratory
561	EPI_ISL_303208	B/California/13/2018	2018-02-13	Centers for Disease Control and Prevention	California Department of Health Services
562	EPI_ISL_360738	B/Michigan/66/2018	2018-02-12	Centers for Disease Control and Prevention	University of Michigan SPH EPID
563	EPI_ISL_361525	B/Wisconsin/79/2018	2018-02-26	Centers for Disease Control and Prevention	Marshfield Clinic Research Foundation
564	EPI_ISL_361079	B/Washington/164/2018	2018-03-05	Centers for Disease Control and Prevention	Marshfield Clinic Research Foundation
565	EPI_ISL_361574	B/Wisconsin/113/2018	2018-03-08	Centers for Disease Control and Prevention	Marshfield Clinic Research Foundation
566	EPI_ISL_360973	B/Washington/94/2018	2018-02-05	Centers for Disease Control and Prevention	Marshfield Clinic Research Foundation
567	EPI_ISL_361562	B/Wisconsin/104/2018	2018-03-07	Centers for Disease Control and Prevention	Marshfield Clinic Research Foundation
568	EPI_ISL_361583	B/Wisconsin/118/2018	2018-03-09	Centers for Disease Control and Prevention	Marshfield Clinic Research Foundation
569	EPI_ISL_360991	B/Washington/104/2018	2018-02-08	Centers for Disease Control and Prevention	Marshfield Clinic Research Foundation
570	EPI_ISL_361002	B/Washington/110/2018	2018-02-14	Centers for Disease Control and Prevention	Marshfield Clinic Research Foundation
571	EPI_ISL_295956	B/Indiana/28/2017	2017-12-29	Centers for Disease Control and Prevention	Indiana State Department of Health Laboratories
572	EPI_ISL_222294	B/California/128/2015	2015-12-21	Centers for Disease Control and Prevention	Naval Health Research Center (NHRC) U.S. Navy
573	EPI_ISL_311577	B/Louisiana/09/2018	2018-04-23	Centers for Disease Control and Prevention	Louisiana Department of Health and Hospitals
574	EPI_ISL_361072	B/Washington/158/2018	2018-03-02	Centers for Disease Control and Prevention	Marshfield Clinic Research Foundation
575	EPI_ISL_360783	B/Michigan/68/2018	2018-02-15	Centers for Disease Control and Prevention	University of Michigan SPH EPID
576	EPI_ISL_197824	B/Florida/71/2015	2015-08-27	Centers for Disease Control and Prevention	Florida Department of Health-Tampa
577	EPI_ISL_262831	B/Maryland/08/2017	2017-03-10	Centers for Disease Control and Prevention	Maryland Department of Health and Mental Hygiene
578	EPI_ISL_360945	B/Washington/56/2017	2017-12-19	Centers for Disease Control and Prevention	Marshfield Clinic Research Foundation
579	EPI_ISL_222334	B/South_Carolina/04/2016	2016-03-28	Centers for Disease Control and Prevention	South Carolina Department of Health
580	EPI_ISL_361565	B/Wisconsin/106/2018	2018-03-07	Centers for Disease Control and Prevention	Marshfield Clinic Research Foundation
581	EPI_ISL_361555	B/Wisconsin/98/2018	2018-03-05	Centers for Disease Control and Prevention	Marshfield Clinic Research Foundation
582	EPI_ISL_295970	B/California/02/2018	2018-01-01	Centers for Disease Control and Prevention	California Department of Health Services
583	EPI_ISL_361065	B/Washington/152/2018	2018-03-01	Centers for Disease Control and Prevention	Marshfield Clinic Research Foundation
584	EPI_ISL_311587	B/Ohio/11/2018	2018-04-14	Centers for Disease Control and Prevention	Ohio Department of Health Laboratories
585	EPI_ISL_222322	B/Florida/36/2016	2016-03-04	Centers for Disease Control and Prevention	Florida Department of Health-Tampa
586	EPI_ISL_361604	B/Wisconsin/182/2018	2018-03-23	Centers for Disease Control and Prevention	Marshfield Clinic Research Foundation
587	EPI_ISL_360722	B/Michigan/62/2018	2018-02-06	Centers for Disease Control and Prevention	University of Michigan SPH EPID
588	EPI_ISL_361674	B/Wisconsin/57/2018	2018-02-16	Centers for Disease Control and Prevention	Marshfield Clinic Research Foundation
589	EPI_ISL_361058	B/Washington/144/2018	2018-02-27	Centers for Disease Control and Prevention	Marshfield Clinic Research Foundation
590	EPI_ISL_230556	B/Texas/156/2016	2016-05-30	Centers for Disease Control and Prevention	Texas Department of State Health Services-Laboratory Services
591	EPI_ISL_360870	B/Tennessee/28/2018	2018-02-24	Centers for Disease Control and Prevention	Vanderbilt University Medical Center
592	EPI_ISL_360526	B/Michigan/102/2018	2018-04-03	Centers for Disease Control and Prevention	University of Michigan SPH EPID
593	EPI_ISL_360828	B/Michigan/95/2018	2018-03-20	Centers for Disease Control and Prevention	University of Michigan SPH EPID
594	EPI_ISL_360967	B/Washington/88/2018	2018-02-01	Centers for Disease Control and Prevention	Marshfield Clinic Research Foundation
595	EPI_ISL_361117	B/Washington/191/2018	2018-03-13	Centers for Disease Control and Prevention	Marshfield Clinic Research Foundation
596	EPI_ISL_361013	B/Washington/111/2018	2018-02-14	Centers for Disease Control and Prevention	Marshfield Clinic Research Foundation
597	EPI_ISL_361157	B/Washington/253/2018	2018-04-02	Centers for Disease Control and Prevention	Marshfield Clinic Research Foundation
598	EPI_ISL_262836	B/Massachusetts/09/2017	2017-03-17	Centers for Disease Control and Prevention	Massachusetts Department of Public Health
599	EPI_ISL_361696	B/Wisconsin/169/2018	2018-03-20	Centers for Disease Control and Prevention	Marshfield Clinic Research Foundation
600	EPI_ISL_344823	B/Louisiana/15/2018	2018-02-26	Centers for Disease Control and Prevention	Louisiana Department of Health and Hospitals
601	EPI_ISL_360950	B/Washington/59/2017	2017-12-27	Centers for Disease Control and Prevention	Marshfield Clinic Research Foundation
602	EPI_ISL_361589	B/Wisconsin/125/2018	2018-03-10	Centers for Disease Control and Prevention	Marshfield Clinic Research Foundation
603	EPI_ISL_361512	B/Wisconsin/71/2018	2018-02-21	Centers for Disease Control and Prevention	Marshfield Clinic Research Foundation
604	EPI_ISL_222366	B/Wyoming/16/2016	2016-03-25	Centers for Disease Control and Prevention	Wyoming Public Health Laboratory
605	EPI_ISL_303181	B/Utah/06/2018	2018-01-30	Centers for Disease Control and Prevention	Utah Department of Health
606	EPI_ISL_230582	B/Delaware/39/2016	2016-06-02	Centers for Disease Control and Prevention	Delaware Public Health Lab
607	EPI_ISL_361169	B/Washington/264/2018	2018-04-10	Centers for Disease Control and Prevention	Marshfield Clinic Research Foundation
608	EPI_ISL_222395	B/Hawaii/15/2016	2016-03-07	Centers for Disease Control and Prevention	State of Hawaii Department of Health
609	EPI_ISL_361689	B/Wisconsin/164/2018	2018-03-19	Centers for Disease Control and Prevention	Marshfield Clinic Research Foundation
610	EPI_ISL_360858	B/Tennessee/23/2018	2018-02-08	Centers for Disease Control and Prevention	Vanderbilt University Medical Center
611	EPI_ISL_311582	B/New_York/16/2018	2018-04-15	Centers for Disease Control and Prevention	New York State Department of Health
612	EPI_ISL_360813	B/Michigan/90/2018	2018-03-14	Centers for Disease Control and Prevention	University of Michigan SPH EPID
613	EPI_ISL_361068	B/Washington/156/2018	2018-03-02	Centers for Disease Control and Prevention	Marshfield Clinic Research Foundation
614	EPI_ISL_361055	B/Washington/140/2018	2018-02-26	Centers for Disease Control and Prevention	Marshfield Clinic Research Foundation
615	EPI_ISL_361120	B/Washington/193/2018	2018-03-13	Centers for Disease Control and Prevention	Marshfield Clinic Research Foundation
616	EPI_ISL_361089	B/Washington/180/2018	2018-03-08	Centers for Disease Control and Prevention	Marshfield Clinic Research Foundation
617	EPI_ISL_295962	B/Arkansas/13/2017	2017-12-27	Centers for Disease Control and Prevention	Arkansas Department of Health
618	EPI_ISL_304352	B/California/15/2018	2018-02-16	Centers for Disease Control and Prevention	California Department of Health Services
619	EPI_ISL_344834	B/Illinois/01/2019	2019-02-05	Centers for Disease Control and Prevention	Illinois Department of Public Health-Carbondale
620	EPI_ISL_360811	B/Michigan/89/2018	2018-03-14	Centers for Disease Control and Prevention	University of Michigan SPH EPID
621	EPI_ISL_360597	B/Michigan/40/2018	2018-01-16	Centers for Disease Control and Prevention	University of Michigan SPH EPID
622	EPI_ISL_311581	B/New_York/15/2018	2018-04-09	Centers for Disease Control and Prevention	New York State Department of Health
623	EPI_ISL_361630	B/Wisconsin/189/2018	2018-03-26	Centers for Disease Control and Prevention	Marshfield Clinic Research Foundation
624	EPI_ISL_361135	B/Washington/230/2018	2018-03-26	Centers for Disease Control and Prevention	Marshfield Clinic Research Foundation
625	EPI_ISL_361017	B/Washington/77/2018	2018-01-23	Centers for Disease Control and Prevention	Marshfield Clinic Research Foundation
626	EPI_ISL_361137	B/Washington/231/2018	2018-03-26	Centers for Disease Control and Prevention	Marshfield Clinic Research Foundation
627	EPI_ISL_360823	B/Michigan/92/2018	2018-03-16	Centers for Disease Control and Prevention	University of Michigan SPH EPID
628	EPI_ISL_295983	B/Florida/02/2018	2018-01-08	Centers for Disease Control and Prevention	Florida Department of Health-Tampa
629	EPI_ISL_361519	B/Wisconsin/75/2018	2018-02-24	Centers for Disease Control and Prevention	Marshfield Clinic Research Foundation
630	EPI_ISL_229421	B/New_York/43/2016	2016-04-26	Centers for Disease Control and Prevention	New York State Department of Health
631	EPI_ISL_360539	B/Michigan/107/2018	2018-04-07	Centers for Disease Control and Prevention	University of Michigan SPH EPID
632	EPI_ISL_361579	B/Wisconsin/116/2018	2018-03-08	Centers for Disease Control and Prevention	Marshfield Clinic Research Foundation
633	EPI_ISL_229397	B/Pennsylvania/39/2016	2016-04-11	Centers for Disease Control and Prevention	UPMC-CLB Dept of Microbiology
634	EPI_ISL_230587	B/Florida/74/2016	2016-06-21	Centers for Disease Control and Prevention	Florida Department of Health-Tampa
635	EPI_ISL_229394	B/Oklahoma/03/2016	2016-04-05	Centers for Disease Control and Prevention	Oklahoma State Department of Health
636	EPI_ISL_361130	B/Washington/199/2018	2018-03-14	Centers for Disease Control and Prevention	Marshfield Clinic Research Foundation
637	EPI_ISL_361561	B/Wisconsin/103/2018	2018-03-07	Centers for Disease Control and Prevention	Marshfield Clinic Research Foundation
638	EPI_ISL_205793	B/Washington/66/2015	2015-07-23	Centers for Disease Control and Prevention	Fred Hutchinson Cancer Research Center
639	EPI_ISL_361029	B/Washington/125/2018	2018-02-21	Centers for Disease Control and Prevention	Marshfield Clinic Research Foundation
640	EPI_ISL_172664	B/Wisconsin/16/2014	2014-12-15	Centers for Disease Control and Prevention	Marshfield Clinic Research Foundation
641	EPI_ISL_361122	B/Washington/194/2018	2018-03-13	Centers for Disease Control and Prevention	Marshfield Clinic Research Foundation
642	EPI_ISL_361659	B/Wisconsin/52/2018	2018-02-12	Centers for Disease Control and Prevention	Marshfield Clinic Research Foundation
643	EPI_ISL_205683	B/Delaware/14/2015	2015-11-06	Centers for Disease Control and Prevention	Delaware Public Health Lab
644	EPI_ISL_361509	B/Wisconsin/69/2018	2018-02-21	Centers for Disease Control and Prevention	Marshfield Clinic Research Foundation
645	EPI_ISL_361553	B/Wisconsin/97/2018	2018-03-05	Centers for Disease Control and Prevention	Marshfield Clinic Research Foundation
646	EPI_ISL_287631	B/Idaho/27/2017	2017-11-17	Centers for Disease Control and Prevention	State of Idaho Bureau of Laboratories
647	EPI_ISL_361563	B/Wisconsin/105/2018	2018-03-07	Centers for Disease Control and Prevention	Marshfield Clinic Research Foundation
648	EPI_ISL_361141	B/Washington/232/2018	2018-03-26	Centers for Disease Control and Prevention	Marshfield Clinic Research Foundation
649	EPI_ISL_360962	B/Washington/48/2018	2018-01-08	Centers for Disease Control and Prevention	Marshfield Clinic Research Foundation
650	EPI_ISL_230585	B/Florida/72/2016	2016-06-03	Centers for Disease Control and Prevention	Florida Department of Health-Tampa
651	EPI_ISL_361148	B/Washington/241/2018	2018-03-28	Centers for Disease Control and Prevention	Marshfield Clinic Research Foundation
652	EPI_ISL_361054	B/Washington/148/2018	2018-02-28	Centers for Disease Control and Prevention	Marshfield Clinic Research Foundation
653	EPI_ISL_361067	B/Washington/160/2018	2018-03-05	Centers for Disease Control and Prevention	Marshfield Clinic Research Foundation
654	EPI_ISL_287638	B/Hawaii/63/2017	2017-10-22	Centers for Disease Control and Prevention	State of Hawaii Department of Health
655	EPI_ISL_361094	B/Washington/178/2018	2018-03-07	Centers for Disease Control and Prevention	Marshfield Clinic Research Foundation
656	EPI_ISL_205301	B/Hawaii/32/2015	2015-11-01	Centers for Disease Control and Prevention	State of Hawaii Department of Health
657	EPI_ISL_262802	B/Ohio/10/2017	2017-04-01	Centers for Disease Control and Prevention	Ohio Department of Health Laboratories
658	EPI_ISL_361128	B/Washington/197/2018	2018-03-13	Centers for Disease Control and Prevention	Marshfield Clinic Research Foundation
659	EPI_ISL_304354	B/Ohio/06/2018	2018-02-19	Centers for Disease Control and Prevention	Ohio Department of Health Laboratories
660	EPI_ISL_311617	B/Iowa/14/2018	2018-04-08	Centers for Disease Control and Prevention	Iowa State Hygienic Laboratory
661	EPI_ISL_361686	B/Wisconsin/162/2018	2018-03-19	Centers for Disease Control and Prevention	Marshfield Clinic Research Foundation
662	EPI_ISL_361498	B/Wisconsin/63/2018	2018-02-19	Centers for Disease Control and Prevention	Marshfield Clinic Research Foundation
663	EPI_ISL_229398	B/New_York/35/2016	2016-04-18	Centers for Disease Control and Prevention	New York State Department of Health
664	EPI_ISL_361000	B/Washington/108/2018	2018-02-12	Centers for Disease Control and Prevention	Marshfield Clinic Research Foundation
665	EPI_ISL_336470	B/Wisconsin/233/2018	2018-12-27	Centers for Disease Control and Prevention	Wisconsin State Laboratory of Hygiene
666	EPI_ISL_360822	B/Michigan/86/2018	2018-03-13	Centers for Disease Control and Prevention	University of Michigan SPH EPID
667	EPI_ISL_262797	B/New_York/15/2017	2017-03-30	Centers for Disease Control and Prevention	New York State Department of Health
668	EPI_ISL_262843	B/New_York/13/2017	2017-03-13	Centers for Disease Control and Prevention	New York State Department of Health
669	EPI_ISL_361638	B/Wisconsin/145/2018	2018-03-15	Centers for Disease Control and Prevention	Marshfield Clinic Research Foundation
670	EPI_ISL_262769	B/Illinois/22/2017	2017-04-17	Centers for Disease Control and Prevention	Illinois Department of Public Health-Carbondale
671	EPI_ISL_360790	B/Michigan/84/2018	2018-03-06	Centers for Disease Control and Prevention	University of Michigan SPH EPID
672	EPI_ISL_361624	B/Wisconsin/42/2018	2018-01-28	Centers for Disease Control and Prevention	Marshfield Clinic Research Foundation
673	EPI_ISL_222342	B/Maine/13/2016	2016-04-01	Centers for Disease Control and Prevention	Maine Health and Environmental Testing Laboratory
674	EPI_ISL_172674	B/Nebraska/01/2015	2015-01-03	Centers for Disease Control and Prevention	Nebraska Public Health Lab
675	EPI_ISL_360835	B/Tennessee/22/2018	2018-02-06	Centers for Disease Control and Prevention	Vanderbilt University Medical Center
676	EPI_ISL_361088	B/Washington/202/2018	2018-03-14	Centers for Disease Control and Prevention	Marshfield Clinic Research Foundation
677	EPI_ISL_361608	B/Wisconsin/133/2018	2018-03-13	Centers for Disease Control and Prevention	Marshfield Clinic Research Foundation
678	EPI_ISL_361113	B/Washington/186/2018	2018-03-12	Centers for Disease Control and Prevention	Marshfield Clinic Research Foundation
679	EPI_ISL_361100	B/Washington/183/2018	2018-03-09	Centers for Disease Control and Prevention	Marshfield Clinic Research Foundation
680	EPI_ISL_361161	B/Washington/257/2018	2018-04-03	Centers for Disease Control and Prevention	Marshfield Clinic Research Foundation
681	EPI_ISL_361077	B/Washington/174/2018	2018-03-07	Centers for Disease Control and Prevention	Marshfield Clinic Research Foundation
682	EPI_ISL_360826	B/Michigan/94/2018	2018-03-20	Centers for Disease Control and Prevention	University of Michigan SPH EPID
683	EPI_ISL_360764	B/Michigan/79/2018	2018-02-23	Centers for Disease Control and Prevention	University of Michigan SPH EPID
684	EPI_ISL_304340	B/North_Carolina/11/2018	2018-02-14	Centers for Disease Control and Prevention	North Carolina State Laboratory of Public Health
685	EPI_ISL_360960	B/Washington/45/2018	2018-01-05	Centers for Disease Control and Prevention	Marshfield Clinic Research Foundation
686	EPI_ISL_360833	B/Michigan/98/2018	2018-03-27	Centers for Disease Control and Prevention	University of Michigan SPH EPID
687	EPI_ISL_287642	B/Oregon/12/2017	2017-11-14	Centers for Disease Control and Prevention	Oregon Public Health Laboratory
688	EPI_ISL_361061	B/Washington/150/2018	2018-03-01	Centers for Disease Control and Prevention	Marshfield Clinic Research Foundation
689	EPI_ISL_361109	B/Washington/189/2018	2018-03-13	Centers for Disease Control and Prevention	Marshfield Clinic Research Foundation
690	EPI_ISL_295942	B/New_York/38/2017	2017-12-29	Centers for Disease Control and Prevention	New York State Department of Health
691	EPI_ISL_361162	B/Washington/258/2018	2018-04-04	Centers for Disease Control and Prevention	Marshfield Clinic Research Foundation
692	EPI_ISL_361059	B/Washington/145/2018	2018-02-27	Centers for Disease Control and Prevention	Marshfield Clinic Research Foundation
693	EPI_ISL_361496	B/Wisconsin/62/2018	2018-02-16	Centers for Disease Control and Prevention	Marshfield Clinic Research Foundation
694	EPI_ISL_361634	B/Wisconsin/44/2018	2018-02-02	Centers for Disease Control and Prevention	Marshfield Clinic Research Foundation
695	EPI_ISL_361168	B/Washington/263/2018	2018-04-10	Centers for Disease Control and Prevention	Marshfield Clinic Research Foundation
696	EPI_ISL_180341	B/New_Hampshire/11/2015	2015-04-12	Centers for Disease Control and Prevention	New Hampshire Public Health Laboratories
697	EPI_ISL_360961	B/Washington/42/2018	2018-01-03	Centers for Disease Control and Prevention	Marshfield Clinic Research Foundation
698	EPI_ISL_295966	B/Arizona/91/2017	2017-12-18	Centers for Disease Control and Prevention	Arizona Department of Health Services
699	EPI_ISL_361075	B/Washington/169/2018	2018-03-06	Centers for Disease Control and Prevention	Marshfield Clinic Research Foundation
700	EPI_ISL_311592	B/Texas/18/2018	2018-03-01	Centers for Disease Control and Prevention	San Antonio Metropolitan Health
701	EPI_ISL_295945	B/New_Mexico/21/2017	2017-12-30	Centers for Disease Control and Prevention	New Mexico Department of Health
702	EPI_ISL_361160	B/Washington/256/2018	2018-04-03	Centers for Disease Control and Prevention	Marshfield Clinic Research Foundation
703	EPI_ISL_360989	B/Washington/105/2018	2018-02-09	Centers for Disease Control and Prevention	Marshfield Clinic Research Foundation
704	EPI_ISL_361115	B/Washington/187/2018	2018-03-12	Centers for Disease Control and Prevention	Marshfield Clinic Research Foundation
705	EPI_ISL_303179	B/Washington/51/2017	2017-12-24	Centers for Disease Control and Prevention	Washington State Public Health Laboratory
706	EPI_ISL_287647	B/Montana/19/2017	2017-11-05	Centers for Disease Control and Prevention	Montana Laboratory Services Bureau
707	EPI_ISL_295960	B/Massachusetts/01/2018	2018-01-01	Centers for Disease Control and Prevention	Massachusetts Department of Public Health
708	EPI_ISL_361658	B/Wisconsin/152/2018	2018-03-16	Centers for Disease Control and Prevention	Marshfield Clinic Research Foundation
709	EPI_ISL_361116	B/Washington/218/2018	2018-03-20	Centers for Disease Control and Prevention	Marshfield Clinic Research Foundation
710	EPI_ISL_361649	B/Wisconsin/200/2018	2018-03-28	Centers for Disease Control and Prevention	Marshfield Clinic Research Foundation
711	EPI_ISL_361676	B/Wisconsin/158/2018	2018-03-16	Centers for Disease Control and Prevention	Marshfield Clinic Research Foundation
712	EPI_ISL_295974	B/California/01/2018	2018-01-01	Centers for Disease Control and Prevention	California Department of Health Services
713	EPI_ISL_360980	B/Washington/54/2018	2018-01-09	Centers for Disease Control and Prevention	Marshfield Clinic Research Foundation
714	EPI_ISL_361102	B/Washington/207/2018	2018-03-16	Centers for Disease Control and Prevention	Marshfield Clinic Research Foundation
715	EPI_ISL_344837	B/West_Virginia/03/2019	2019-01-16	Centers for Disease Control and Prevention	West Virginia Office of Laboratory Services
716	EPI_ISL_262795	B/New_Jersey/20/2017	2017-04-09	Centers for Disease Control and Prevention	New Jersey Department of Health & Senior Services
717	EPI_ISL_360972	B/Washington/51/2018	2018-01-08	Centers for Disease Control and Prevention	Marshfield Clinic Research Foundation
718	EPI_ISL_361536	B/Wisconsin/86/2018	2018-02-27	Centers for Disease Control and Prevention	Marshfield Clinic Research Foundation
719	EPI_ISL_361078	B/Washington/163/2018	2018-03-05	Centers for Disease Control and Prevention	Marshfield Clinic Research Foundation
720	EPI_ISL_222309	B/Utah/49/2015	2015-12-31	Centers for Disease Control and Prevention	Utah Department of Health
721	EPI_ISL_197418	B/Alaska/07/2015	2015-04-15	Centers for Disease Control and Prevention	Alaska State Virology Lab
722	EPI_ISL_344848	B/California/05/2019	2019-02-05	Centers for Disease Control and Prevention	California Department of Health Services
723	EPI_ISL_361662	B/Wisconsin/153/2018	2018-03-16	Centers for Disease Control and Prevention	Marshfield Clinic Research Foundation
724	EPI_ISL_205312	B/Texas/96/2015	2015-11-05	Centers for Disease Control and Prevention	Texas Department of State Health Services-Laboratory Services
725	EPI_ISL_361062	B/Washington/154/2018	2018-03-02	Centers for Disease Control and Prevention	Marshfield Clinic Research Foundation
726	EPI_ISL_360793	B/Michigan/85/2018	2018-03-10	Centers for Disease Control and Prevention	University of Michigan SPH EPID
727	EPI_ISL_361019	B/Washington/114/2018	2018-02-15	Centers for Disease Control and Prevention	Marshfield Clinic Research Foundation
728	EPI_ISL_229407	B/Washington/87/2016	2016-04-25	Centers for Disease Control and Prevention	Washington State Public Health Laboratory
729	EPI_ISL_180324	B/California/12/2015	2015-02-04	Centers for Disease Control and Prevention	California Department of Health Services
730	EPI_ISL_287633	B/Idaho/28/2017	2017-11-22	Centers for Disease Control and Prevention	State of Idaho Bureau of Laboratories
731	EPI_ISL_197435	B/New_Jersey/10/2015	2015-04-18	Centers for Disease Control and Prevention	New Jersey Department of Health & Senior Services
732	EPI_ISL_222373	B/Massachusetts/10/2016	2016-04-02	Centers for Disease Control and Prevention	Massachusetts Department of Public Health
733	EPI_ISL_361695	B/Wisconsin/167/2018	2018-03-19	Centers for Disease Control and Prevention	Marshfield Clinic Research Foundation
734	EPI_ISL_361001	B/Washington/66/2018	2018-01-17	Centers for Disease Control and Prevention	Marshfield Clinic Research Foundation
735	EPI_ISL_311586	B/Ohio/12/2018	2018-04-19	Centers for Disease Control and Prevention	Ohio Department of Health Laboratories
736	EPI_ISL_336424	B/Maine/30/2018	2018-12-21	Centers for Disease Control and Prevention	Maine Health and Environmental Testing Laboratory
737	EPI_ISL_361584	B/Wisconsin/119/2018	2018-03-09	Centers for Disease Control and Prevention	Marshfield Clinic Research Foundation
738	EPI_ISL_262829	B/Kentucky/11/2017	2017-03-13	Centers for Disease Control and Prevention	Kentucky Division of Laboratory Services
739	EPI_ISL_360957	B/Washington/43/2018	2018-01-04	Centers for Disease Control and Prevention	Marshfield Clinic Research Foundation
740	EPI_ISL_360534	B/Michigan/106/2018	2018-04-07	Centers for Disease Control and Prevention	University of Michigan SPH EPID
741	EPI_ISL_361106	B/Washington/188/2018	2018-03-13	Centers for Disease Control and Prevention	Marshfield Clinic Research Foundation
742	EPI_ISL_361074	B/Washington/168/2018	2018-03-06	Centers for Disease Control and Prevention	Marshfield Clinic Research Foundation
743	EPI_ISL_361678	B/Wisconsin/159/2018	2018-03-18	Centers for Disease Control and Prevention	Marshfield Clinic Research Foundation
744	EPI_ISL_295948	B/North_Dakota/15/2017	2017-12-29	Centers for Disease Control and Prevention	North Dakota Department of Health
745	EPI_ISL_287655	B/Washington/41/2017	2017-10-25	Centers for Disease Control and Prevention	Washington State Public Health Laboratory
746	EPI_ISL_360775	B/Michigan/80/2018	2018-02-27	Centers for Disease Control and Prevention	University of Michigan SPH EPID
747	EPI_ISL_262801	B/North_Carolina/15/2017	2017-03-28	Centers for Disease Control and Prevention	North Carolina State Laboratory of Public Health
748	EPI_ISL_205679	B/California/107/2015	2015-11-16	Centers for Disease Control and Prevention	California Department of Health Services
749	EPI_ISL_360800	B/Michigan/70/2018	2018-02-19	Centers for Disease Control and Prevention	University of Michigan SPH EPID
750	EPI_ISL_353568	B/New_Hampshire/03/2019	2019-03-12	Centers for Disease Control and Prevention	New Hampshire Public Health Laboratories
751	EPI_ISL_247684	B/Kentucky/02/2017	2017-01-19	Centers for Disease Control and Prevention	Kentucky Division of Laboratory Services
752	EPI_ISL_222984	B/South_Dakota/05/2016	2016-02-29	Centers for Disease Control and Prevention	South Dakota Public Health Lab
753	EPI_ISL_223748	B/New_Mexico/33/2016	2016-04-03	Centers for Disease Control and Prevention	New Mexico Department of Health
754	EPI_ISL_223019	B/Texas/77/2016	2016-04-06	Centers for Disease Control and Prevention	Texas Department of State Health Services-Laboratory Services
755	EPI_ISL_296645	B/Rhode_Island/11/2017	2017-12-20	Centers for Disease Control and Prevention	Rhode Island Department of Health
756	EPI_ISL_247690	B/California/02/2017	2017-01-06	Centers for Disease Control and Prevention	California Department of Health Services
757	EPI_ISL_264109	B/Indiana/13/2017	2017-04-19	Centers for Disease Control and Prevention	Indiana State Department of Health Laboratories
758	EPI_ISL_264127	B/New_York/22/2017	2017-04-17	Centers for Disease Control and Prevention	New York State Department of Health
759	EPI_ISL_247618	B/New_York/55/2016	2016-12-15	Centers for Disease Control and Prevention	New York State Department of Health
760	EPI_ISL_255799	B/Texas/172/2016	2016-12-24	Centers for Disease Control and Prevention	Baylor Scott and White Health
761	EPI_ISL_182672	B/Texas/25/2015	2015-03-25	Centers for Disease Control and Prevention	Baylor College of Medicine
762	EPI_ISL_353607	B/Massachusetts/07/2019	2019-03-09	Centers for Disease Control and Prevention	Massachusetts Department of Public Health
763	EPI_ISL_247693	B/North_Dakota/01/2017	2017-01-14	Centers for Disease Control and Prevention	North Dakota Department of Health
764	EPI_ISL_264400	B/North_Carolina/16/2017	2017-03-27	Centers for Disease Control and Prevention	North Carolina State Laboratory of Public Health
765	EPI_ISL_305155	B/Nebraska/08/2018	2018-02-28	Centers for Disease Control and Prevention	Nebraska Public Health Lab
766	EPI_ISL_173832	B/Utah/02/2015	2015-01-23	Centers for Disease Control and Prevention	Utah Department of Health
767	EPI_ISL_214309	B/New_York/07/2016	2016	Centers for Disease Control and Prevention	New York State Department of Health
768	EPI_ISL_296362	B/New_Jersey/01/2018	2018-01-06	Centers for Disease Control and Prevention	New Jersey Department of Health & Senior Services
769	EPI_ISL_214272	B/Oklahoma/01/2016	2016-02-08	Centers for Disease Control and Prevention	Oklahoma State Department of Health
770	EPI_ISL_410863	B/Florida/02/2020	2020-01-10	Centers for Disease Control and Prevention	Florida Department of Health-Jacksonville
771	EPI_ISL_313165	B/Washington/34/2018	2018-04-20	Centers for Disease Control and Prevention	Washington State Public Health Laboratory
772	EPI_ISL_255234	B/South_Carolina/04/2017	2017-01-19	Centers for Disease Control and Prevention	South Carolina Department of Health
773	EPI_ISL_353613	B/Pennsylvania/07/2019	2019-02-22	Centers for Disease Control and Prevention	Pennsylvania Department of Health
774	EPI_ISL_313099	B/Massachusetts/16/2018	2018-04-24	Centers for Disease Control and Prevention	Massachusetts Department of Public Health
775	EPI_ISL_264403	B/Rhode_Island/07/2017	2017-04-13	Centers for Disease Control and Prevention	Rhode Island Department of Health
776	EPI_ISL_255801	B/Wisconsin/06/2017	2017-01-27	Centers for Disease Control and Prevention	Marshfield Clinic Research Foundation
777	EPI_ISL_305142	B/Massachusetts/08/2018	2018-02-22	Centers for Disease Control and Prevention	Massachusetts Department of Public Health
778	EPI_ISL_313155	B/Texas/24/2018	2018-04-24	Centers for Disease Control and Prevention	Texas Department of State Health Services-Laboratory Services
779	EPI_ISL_313217	B/Minnesota/18/2018	2018-04-29	Centers for Disease Control and Prevention	Minnesota Department of Health
780	EPI_ISL_247669	B/Illinois/02/2017	2017-01-15	Centers for Disease Control and Prevention	Illinois Department of Public Health-Carbondale
781	EPI_ISL_305112	B/North_Carolina/13/2018	2018-02-10	Centers for Disease Control and Prevention	North Carolina State Laboratory of Public Health
782	EPI_ISL_247625	B/Maryland/14/2016	2016-12-24	Centers for Disease Control and Prevention	Maryland Department of Health and Mental Hygiene
783	EPI_ISL_247649	B/Texas/03/2017	2017-01-09	Centers for Disease Control and Prevention	Dallas County Health and Human Services
784	EPI_ISL_222898	B/Wisconsin/15/2016	2016-02-27	Centers for Disease Control and Prevention	Wisconsin State Laboratory of Hygiene
785	EPI_ISL_305147	B/Arkansas/07/2018	2018-02-13	Centers for Disease Control and Prevention	Arkansas Department of Health
786	EPI_ISL_255793	B/Colorado/05/2017	2017-02-12	Centers for Disease Control and Prevention	Colorado Department of Health Lab
787	EPI_ISL_214308	B/New_York/06/2016	2016-01-25	Centers for Disease Control and Prevention	New York State Department of Health
788	EPI_ISL_173840	B/Wisconsin/15/2014	2014-12-17	Centers for Disease Control and Prevention	Wisconsin State Laboratory of Hygiene
789	EPI_ISL_313141	B/Connecticut/27/2018	2018-04-15	Centers for Disease Control and Prevention	Connecticut Department. of Public Health
790	EPI_ISL_313225	B/South_Carolina/03/2018	2018-04-10	Centers for Disease Control and Prevention	South Carolina Department of Health
791	EPI_ISL_247660	B/Florida/01/2017	2017-01-06	Centers for Disease Control and Prevention	Florida Department of Health-Jacksonville
792	EPI_ISL_247677	B/Illinois/01/2017	2017-01-09	Centers for Disease Control and Prevention	Illinois Department of Public Health-Chicago
793	EPI_ISL_264136	B/Washington/22/2017	2017-03-23	Centers for Disease Control and Prevention	Washington State Public Health Laboratory
794	EPI_ISL_353546	B/New_York/20/2018	2018-12-22	Centers for Disease Control and Prevention	New York State Department of Health
795	EPI_ISL_247692	B/Ohio/01/2017	2017-01-05	Centers for Disease Control and Prevention	Ohio Department of Health Laboratories
796	EPI_ISL_313200	B/Louisiana/13/2018	2018-03-21	Centers for Disease Control and Prevention	Louisiana Department of Health and Hospitals
797	EPI_ISL_264386	B/Connecticut/23/2017	2017-03-30	Centers for Disease Control and Prevention	Connecticut Department. of Public Health
798	EPI_ISL_305177	B/Minnesota/10/2018	2018-02-24	Centers for Disease Control and Prevention	Minnesota Department of Health
799	EPI_ISL_247671	B/Connecticut/35/2016	2016-12-31	Centers for Disease Control and Prevention	Connecticut Department. of Public Health
800	EPI_ISL_313085	B/Virginia/15/2018	2018-04-12	Centers for Disease Control and Prevention	Virginia Division of Consolidated Laboratories
801	EPI_ISL_214316	B/Arizona/06/2016	2016-01-27	Centers for Disease Control and Prevention	Arizona Department of Health Services
802	EPI_ISL_255232	B/Connecticut/02/2017	2017-01-05	Centers for Disease Control and Prevention	Connecticut Department. of Public Health
803	EPI_ISL_255791	B/Montana/07/2017	2017-02-13	Centers for Disease Control and Prevention	Montana Laboratory Services Bureau
804	EPI_ISL_256116	B/Utah/08/2017	2017-02-21	Centers for Disease Control and Prevention	Utah Department of Health
805	EPI_ISL_314032	B/South_Dakota/18/2018	2018-05-05	Centers for Disease Control and Prevention	South Dakota Public Health Lab
806	EPI_ISL_222927	B/Illinois/03/2016	2016-02-22	Centers for Disease Control and Prevention	Illinois Department of Public Health-Chicago
807	EPI_ISL_313136	B/Maryland/26/2018	2018-03-27	Centers for Disease Control and Prevention	Maryland Department of Health and Mental Hygiene
808	EPI_ISL_238880	B/Hawaii/45/2016	2016-10-09	Centers for Disease Control and Prevention	State of Hawaii Department of Health
809	EPI_ISL_305114	B/New_Mexico/09/2018	2018-02-26	Centers for Disease Control and Prevention	New Mexico Department of Health
810	EPI_ISL_247683	B/Pennsylvania/03/2017	2017-01-11	Centers for Disease Control and Prevention	Pennsylvania Department of Health
811	EPI_ISL_173842	B/Wyoming/01/2015	2015-01-28	Centers for Disease Control and Prevention	Wyoming Public Health Laboratory
812	EPI_ISL_361706	B/Wisconsin/175/2018	2018-03-21	Centers for Disease Control and Prevention	Marshfield Clinic Research Foundation
813	EPI_ISL_255785	B/California/11/2017	2017-01-31	Centers for Disease Control and Prevention	California Department of Health Services
814	EPI_ISL_247710	B/Indiana/01/2017	2017-01-06	Centers for Disease Control and Prevention	Indiana State Department of Health Laboratories
815	EPI_ISL_305140	B/Mississippi/08/2018	2018-02-22	Centers for Disease Control and Prevention	Mississippi Public Health Laboratory
816	EPI_ISL_255802	B/Washington/07/2017	2017-01-31	Centers for Disease Control and Prevention	Marshfield Clinic Research Foundation
817	EPI_ISL_248353	B/Wisconsin/01/2017	2017-01-06	Centers for Disease Control and Prevention	Marshfield Clinic Research Foundation
818	EPI_ISL_296629	B/New_Hampshire/02/2018	2018-01-16	Centers for Disease Control and Prevention	New Hampshire Public Health Laboratories
819	EPI_ISL_247640	B/Tennessee/10/2016	2016-12-27	Centers for Disease Control and Prevention	Tennessee Department of Health Laboratory-Nashville
820	EPI_ISL_402959	B/Idaho/19/2019	2019-11-30	Centers for Disease Control and Prevention	State of Idaho Bureau of Laboratories
821	EPI_ISL_214312	B/Idaho/11/2016	2016-01-28	Centers for Disease Control and Prevention	State of Idaho Bureau of Laboratories
822	EPI_ISL_296312	B/Arkansas/01/2018	2018-01-03	Centers for Disease Control and Prevention	Arkansas Department of Health
823	EPI_ISL_264398	B/Mississippi/14/2017	2017-04-26	Centers for Disease Control and Prevention	Mississippi Public Health Laboratory
824	EPI_ISL_207273	B/Alaska/49/2015	2015-08-24	Centers for Disease Control and Prevention	Alaska State Virology Lab
825	EPI_ISL_191070	B/Washington/60/2015	2015-05-03	Centers for Disease Control and Prevention	Washington State Public Health Laboratory
826	EPI_ISL_288578	B/Florida/102/2017	2017-10-30	Centers for Disease Control and Prevention	Florida Department of Health-Tampa
827	EPI_ISL_214331	B/Oregon/06/2016	2016-01-24	Centers for Disease Control and Prevention	Oregon Public Health Laboratory
828	EPI_ISL_182708	B/Wisconsin/15/2015	2015-03-26	Centers for Disease Control and Prevention	Marshfield Clinic Research Foundation
829	EPI_ISL_255789	B/Hawaii/03/2017	2017-01-24	Centers for Disease Control and Prevention	State of Hawaii Department of Health
830	EPI_ISL_403043	B/Virginia/26/2019	2019-12-02	Centers for Disease Control and Prevention	Virginia Division of Consolidated Laboratories
831	EPI_ISL_222929	B/Illinois/05/2016	2016-03-24	Centers for Disease Control and Prevention	Illinois Department of Public Health-Chicago
832	EPI_ISL_313102	B/Idaho/14/2018	2018-04-01	Centers for Disease Control and Prevention	State of Idaho Bureau of Laboratories
833	EPI_ISL_304362	B/Florida/12/2018	2018-02-16	Centers for Disease Control and Prevention	Florida Department of Health-Jacksonville
834	EPI_ISL_247655	B/Massachusetts/02/2017	2017-01-08	Centers for Disease Control and Prevention	Massachusetts Department of Public Health
835	EPI_ISL_222899	B/Wisconsin/16/2016	2016-03-01	Centers for Disease Control and Prevention	Wisconsin State Laboratory of Hygiene
836	EPI_ISL_313185	B/Minnesota/19/2018	2018-05-05	Centers for Disease Control and Prevention	Minnesota Department of Health
837	EPI_ISL_296341	B/Ohio/01/2018	2018-01-10	Centers for Disease Control and Prevention	Ohio Department of Health Laboratories
838	EPI_ISL_361710	B/Wisconsin/177/2018	2018-03-21	Centers for Disease Control and Prevention	Marshfield Clinic Research Foundation
839	EPI_ISL_222956	B/Maine/20/2016	2016-04-11	Centers for Disease Control and Prevention	Maine Health and Environmental Testing Laboratory
840	EPI_ISL_288636	B/Illinois/48/2017	2017-11-27	Centers for Disease Control and Prevention	Illinois Department of Public Health-Carbondale
841	EPI_ISL_222925	B/Illinois/01/2016	2016-02-11	Centers for Disease Control and Prevention	Illinois Department of Public Health-Chicago
842	EPI_ISL_296627	B/New_Hampshire/17/2017	2017-12-28	Centers for Disease Control and Prevention	New Hampshire Public Health Laboratories
843	EPI_ISL_313151	B/Missouri/20/2018	2018-05-02	Centers for Disease Control and Prevention	Missouri Department. of Health & Senior Services
844	EPI_ISL_296642	B/Florida/04/2018	2018-01-16	Centers for Disease Control and Prevention	Florida Department of Health-Jacksonville
845	EPI_ISL_288585	B/California/57/2017	2017-11-16	Centers for Disease Control and Prevention	California Department of Health Services
846	EPI_ISL_288591	B/California/55/2017	2017-11-12	Centers for Disease Control and Prevention	California Department of Health Services
847	EPI_ISL_248270	B/Massachusetts/04/2017	2017-01-14	Centers for Disease Control and Prevention	Massachusetts Department of Public Health
848	EPI_ISL_361713	B/Wisconsin/179/2018	2018-03-22	Centers for Disease Control and Prevention	Marshfield Clinic Research Foundation
849	EPI_ISL_207267	B/Utah/42/2015	2015-12-13	Centers for Disease Control and Prevention	Utah Department of Health
850	EPI_ISL_272646	B/Minnesota/35/2017	2017-06-02	Centers for Disease Control and Prevention	Minnesota Department of Health
851	EPI_ISL_182726	B/Connecticut/02/2015	2015-03-25	Centers for Disease Control and Prevention	Connecticut Department. of Public Health
852	EPI_ISL_313204	B/North_Dakota/12/2018	2018-05-03	Centers for Disease Control and Prevention	North Dakota Department of Health
853	EPI_ISL_288599	B/Wisconsin/75/2017	2017-11-24	Centers for Disease Control and Prevention	Wisconsin State Laboratory of Hygiene
854	EPI_ISL_289271	B/Pennsylvania/18/2017	2017-01-10	Centers for Disease Control and Prevention	Children's Hospital of Pittsburgh UPMC
855	EPI_ISL_214337	B/Oregon/15/2016	2016-02-01	Centers for Disease Control and Prevention	Oregon Public Health Laboratory
856	EPI_ISL_223746	B/Nevada/27/2016	2016-04-13	Centers for Disease Control and Prevention	Southern Nevada Public Health Lab
857	EPI_ISL_353536	B/West_Virginia/05/2019	2019-03-09	Centers for Disease Control and Prevention	West Virginia Office of Laboratory Services
858	EPI_ISL_264394	B/Michigan/41/2017	2017-04-21	Centers for Disease Control and Prevention	Michigan Department of Community Health
859	EPI_ISL_313101	B/Washington/31/2018	2018-04-05	Centers for Disease Control and Prevention	Washington State Public Health Laboratory
860	EPI_ISL_362520	B/Hawaii/14/2019	2019-04-23	Centers for Disease Control and Prevention	State of Hawaii Department of Health
861	EPI_ISL_189834	B/South_Carolina/05/2015	2015-02-17	Centers for Disease Control and Prevention	South Carolina Department of Health
862	EPI_ISL_247688	B/New_Hampshire/01/2017	2017-01-17	Centers for Disease Control and Prevention	New Hampshire Public Health Laboratories
863	EPI_ISL_305134	B/Indiana/07/2018	2018-02-21	Centers for Disease Control and Prevention	Indiana State Department of Health Laboratories
864	EPI_ISL_272643	B/Michigan/80/2017	2017-06-21	Centers for Disease Control and Prevention	Michigan Department of Community Health
865	EPI_ISL_272625	B/Florida/23/2017	2017-03-27	Centers for Disease Control and Prevention	Florida Department of Health-Jacksonville
866	EPI_ISL_222895	B/Alaska/06/2016	2016-02-28	Centers for Disease Control and Prevention	Alaska State Virology Lab
867	EPI_ISL_320883	B/Hawaii/27/2018	2018-06-21	Centers for Disease Control and Prevention	State of Hawaii Department of Health
868	EPI_ISL_313104	B/Colorado/14/2018	2018-04-25	Centers for Disease Control and Prevention	Colorado Department of Health Lab
869	EPI_ISL_353579	B/Florida/06/2019	2019-02-15	Centers for Disease Control and Prevention	Florida Department of Health-Tampa
870	EPI_ISL_272616	B/Arizona/33/2017	2017-06-19	Centers for Disease Control and Prevention	Arizona Department of Health Services
871	EPI_ISL_182701	B/Minnesota/09/2015	2015-03-11	Centers for Disease Control and Prevention	Minnesota Department of Health
872	EPI_ISL_238886	B/New_Mexico/48/2016	2016-10-20	Centers for Disease Control and Prevention	New Mexico Department of Health
873	EPI_ISL_321999	B/Pennsylvania/30/2018	2018-03-19	Centers for Disease Control and Prevention	Children's Hospital of Pittsburgh UPMC
874	EPI_ISL_313212	B/Oklahoma/16/2018	2018-04-29	Centers for Disease Control and Prevention	Oklahoma State Department of Health
875	EPI_ISL_264407	B/Texas/60/2017	2017-04-24	Centers for Disease Control and Prevention	Houston Department of Health and Human Services
876	EPI_ISL_189825	B/Florida/48/2015	2015-05-12	Centers for Disease Control and Prevention	Florida Department of Health-Tampa
877	EPI_ISL_305119	B/Idaho/07/2018	2018-02-15	Centers for Disease Control and Prevention	State of Idaho Bureau of Laboratories
878	EPI_ISL_206959	B/Michigan/43/2015	2015-12-07	Centers for Disease Control and Prevention	Michigan Department of Community Health
879	EPI_ISL_248356	B/Pennsylvania/68/2016	2016-12-21	Centers for Disease Control and Prevention	UPMC-CLB Dept of Microbiology
880	EPI_ISL_182675	B/Texas/26/2015	2015-03-20	Centers for Disease Control and Prevention	Baylor College of Medicine
881	EPI_ISL_182678	B/Hawaii/03/2015	2015-03-27	Centers for Disease Control and Prevention	State of Hawaii Department of Health
882	EPI_ISL_428238	B/Maryland/14/2020	2020-02-20	Centers for Disease Control and Prevention	Maryland Department of Health and Mental Hygiene
883	EPI_ISL_296637	B/Connecticut/01/2018	2018-01-06	Centers for Disease Control and Prevention	Connecticut Department. of Public Health
884	EPI_ISL_296324	B/Alabama/17/2017	2017-11-28	Centers for Disease Control and Prevention	ADPH Bureau of Clinical Laboratories
885	EPI_ISL_255246	B/New_Mexico/03/2017	2017-02-10	Centers for Disease Control and Prevention	New Mexico Department of Health
886	EPI_ISL_313172	B/Illinois/16/2018	2018-05-02	Centers for Disease Control and Prevention	Illinois Department of Public Health-Carbondale
887	EPI_ISL_214332	B/Oregon/09/2016	2016-01-23	Centers for Disease Control and Prevention	Oregon Public Health Laboratory
888	EPI_ISL_305136	B/Illinois/09/2018	2018-03-05	Centers for Disease Control and Prevention	Illinois Department of Public Health-Carbondale
889	EPI_ISL_182715	B/Washington/13/2015	2015-04-02	Centers for Disease Control and Prevention	Marshfield Clinic Research Foundation
890	EPI_ISL_313105	B/Utah/20/2018	2018-04-10	Centers for Disease Control and Prevention	Utah Department of Health
891	EPI_ISL_247654	B/Massachusetts/01/2017	2017-01-03	Centers for Disease Control and Prevention	Massachusetts Department of Public Health
892	EPI_ISL_182687	B/Maine/04/2015	2015-03-21	Centers for Disease Control and Prevention	Maine Health and Environmental Testing Laboratory
893	EPI_ISL_321989	B/Massachusetts/17/2018	2018-08-16	Centers for Disease Control and Prevention	Massachusetts Department of Public Health
894	EPI_ISL_222983	B/South_Dakota/04/2016	2016-02-29	Centers for Disease Control and Prevention	South Dakota Public Health Lab
895	EPI_ISL_255794	B/Oregon/03/2017	2017-02-08	Centers for Disease Control and Prevention	Oregon Public Health Laboratory
896	EPI_ISL_214323	B/Washington/22/2016	2016-01-10	Centers for Disease Control and Prevention	Washington State Public Health Laboratory
897	EPI_ISL_182725	B/Delaware/01/2015	2015-04-07	Centers for Disease Control and Prevention	Delaware Public Health Lab
898	EPI_ISL_223724	B/Arizona/22/2016	2016-03-14	Centers for Disease Control and Prevention	Arizona Department of Health Services
899	EPI_ISL_264103	B/Connecticut/27/2017	2017-04-17	Centers for Disease Control and Prevention	Connecticut Department. of Public Health
900	EPI_ISL_255784	B/California/10/2017	2017-01-25	Centers for Disease Control and Prevention	California Department of Health Services
901	EPI_ISL_173782	B/Maine/02/2015	2015-01-29	Centers for Disease Control and Prevention	Maine Health and Environmental Testing Laboratory
902	EPI_ISL_289253	B/Pennsylvania/29/2017	2017-02-27	Centers for Disease Control and Prevention	Children's Hospital of Pittsburgh UPMC
903	EPI_ISL_272661	B/Washington/34/2017	2017-05-27	Centers for Disease Control and Prevention	Washington State Public Health Laboratory
904	EPI_ISL_255792	B/Montana/21/2016	2016-02-17	Centers for Disease Control and Prevention	Montana Laboratory Services Bureau
905	EPI_ISL_222965	B/Florida/53/2016	2016-04-07	Centers for Disease Control and Prevention	Florida Department of Health-Tampa
906	EPI_ISL_296336	B/Nebraska/01/2018	2018-01-04	Centers for Disease Control and Prevention	Nebraska Public Health Lab
907	EPI_ISL_247650	B/Maryland/02/2017	2017-01-06	Centers for Disease Control and Prevention	Maryland Department of Health and Mental Hygiene
908	EPI_ISL_313163	B/Montana/28/2018	2018-04-29	Centers for Disease Control and Prevention	Montana Laboratory Services Bureau
909	EPI_ISL_305170	B/Washington/19/2018	2018-03-02	Centers for Disease Control and Prevention	Seattle & King County Public Health Lab
910	EPI_ISL_296638	B/Connecticut/02/2018	2018-01-06	Centers for Disease Control and Prevention	Connecticut Department. of Public Health
911	EPI_ISL_222926	B/Illinois/02/2016	2016-02-12	Centers for Disease Control and Prevention	Illinois Department of Public Health-Chicago
912	EPI_ISL_322018	B/Pennsylvania/25/2018	2018-02-22	Centers for Disease Control and Prevention	Children's Hospital of Pittsburgh UPMC
913	EPI_ISL_354387	B/New_Mexico/02/2019	2019-04-08	Centers for Disease Control and Prevention	New Mexico Department of Health
914	EPI_ISL_353539	B/Tennessee/03/2019	2019-02-20	Centers for Disease Control and Prevention	Tennessee Department of Health Laboratory-Nashville
915	EPI_ISL_362513	B/Maryland/18/2019	2019-04-04	Centers for Disease Control and Prevention	Maryland Department of Health and Mental Hygiene
916	EPI_ISL_264122	B/New_Hampshire/11/2017	2017-04-23	Centers for Disease Control and Prevention	New Hampshire Public Health Laboratories
917	EPI_ISL_305137	B/Iowa/06/2018	2018-02-13	Centers for Disease Control and Prevention	Iowa State Hygienic Laboratory
918	EPI_ISL_305129	B/Alaska/06/2018	2018-02-14	Centers for Disease Control and Prevention	Alaska State Virology Lab
919	EPI_ISL_305143	B/Missouri/08/2018	2018-02-19	Centers for Disease Control and Prevention	Missouri Department. of Health & Senior Services
920	EPI_ISL_173796	B/Montana/01/2015	2015-01-17	Centers for Disease Control and Prevention	Montana Laboratory Services Bureau
921	EPI_ISL_361852	B/Pennsylvania/58/2018	2018-02-01	Centers for Disease Control and Prevention	Children's Hospital of Pittsburgh UPMC
922	EPI_ISL_288613	B/New_York/33/2017	2017-11-02	Centers for Disease Control and Prevention	New York State Department of Health
923	EPI_ISL_305121	B/Wyoming/06/2018	2018-02-26	Centers for Disease Control and Prevention	Wyoming Public Health Laboratory
924	EPI_ISL_256113	B/California/12/2017	2017-02-15	Centers for Disease Control and Prevention	California Department of Health Services
925	EPI_ISL_214329	B/Pennsylvania/04/2016	2016-02-01	Centers for Disease Control and Prevention	UPMC-CLB Dept of Microbiology
926	EPI_ISL_353591	B/Minnesota/05/2019	2019-03-18	Centers for Disease Control and Prevention	Minnesota Department of Health
927	EPI_ISL_182733	B/Wisconsin/23/2015	2015-04-12	Centers for Disease Control and Prevention	Wisconsin State Laboratory of Hygiene
928	EPI_ISL_222951	B/Virginia/36/2016	2016-04-09	Centers for Disease Control and Prevention	Virginia Division of Consolidated Laboratories
929	EPI_ISL_222999	B/North_Carolina/15/2016	2016-04-12	Centers for Disease Control and Prevention	North Carolina State Laboratory of Public Health
930	EPI_ISL_288603	B/California/56/2017	2017-11-14	Centers for Disease Control and Prevention	California Department of Health Services
931	EPI_ISL_305117	B/North_Dakota/06/2018	2018-03-02	Centers for Disease Control and Prevention	North Dakota Department of Health
932	EPI_ISL_313167	B/Idaho/16/2018	2018-05-01	Centers for Disease Control and Prevention	State of Idaho Bureau of Laboratories
933	EPI_ISL_264115	B/Maryland/18/2017	2017-04-16	Centers for Disease Control and Prevention	Maryland Department of Health and Mental Hygiene
934	EPI_ISL_255800	B/Texas/170/2016	2016-12-14	Centers for Disease Control and Prevention	Baylor Scott and White Health
935	EPI_ISL_182689	B/Wisconsin/21/2015	2015-03-09	Centers for Disease Control and Prevention	Marshfield Clinic Research Foundation
936	EPI_ISL_395523	B/North_Carolina/06/2019	2019-09-29	Centers for Disease Control and Prevention	North Carolina State Laboratory of Public Health
937	EPI_ISL_305139	B/Mississippi/07/2018	2018-02-15	Centers for Disease Control and Prevention	Mississippi Public Health Laboratory
938	EPI_ISL_182695	B/Washington/12/2015	2015-03-16	Centers for Disease Control and Prevention	Marshfield Clinic Research Foundation
939	EPI_ISL_223043	B/Wisconsin/33/2016	2016-04-19	Centers for Disease Control and Prevention	Wisconsin State Laboratory of Hygiene
940	EPI_ISL_354355	B/Massachusetts/08/2019	2019-03-14	Centers for Disease Control and Prevention	Massachusetts Department of Public Health
941	EPI_ISL_288597	B/California/54/2017	2017-11-11	Centers for Disease Control and Prevention	California Department of Health Services
942	EPI_ISL_305159	B/Hawaii/13/2018	2018-02-22	Centers for Disease Control and Prevention	State of Hawaii Department of Health
943	EPI_ISL_173771	B/Hawaii/38/2014	2014-12-31	Centers for Disease Control and Prevention	State of Hawaii Department of Health
944	EPI_ISL_321162	B/Alaska/19/2018	2018-07-13	Centers for Disease Control and Prevention	Alaska State Virology Lab
945	EPI_ISL_313142	B/Ohio/14/2018	2018-04-03	Centers for Disease Control and Prevention	Ohio Department of Health Laboratories
946	EPI_ISL_353523	B/California/12/2019	2019-03-16	Centers for Disease Control and Prevention	California Department of Health Services
947	EPI_ISL_214304	B/Utah/50/2015	2015-12-25	Centers for Disease Control and Prevention	Utah Department of Health
948	EPI_ISL_313196	B/Missouri/17/2018	2018-04-24	Centers for Disease Control and Prevention	Missouri Department. of Health & Senior Services
949	EPI_ISL_296339	B/South_Dakota/36/2017	2017-12-14	Centers for Disease Control and Prevention	South Dakota Public Health Lab
950	EPI_ISL_428239	B/Maryland/13/2020	2020-02-19	Centers for Disease Control and Prevention	Maryland Department of Health and Mental Hygiene
951	EPI_ISL_264114	B/Maryland/17/2017	2017-04-07	Centers for Disease Control and Prevention	Maryland Department of Health and Mental Hygiene
952	EPI_ISL_222852	B/Virginia/08/2016	2016-03-10	Centers for Disease Control and Prevention	University of Virginia, Medical Labs/Microbiology
953	EPI_ISL_289285	B/Pennsylvania/38/2017	2017-03-27	Centers for Disease Control and Prevention	Children's Hospital of Pittsburgh UPMC
954	EPI_ISL_222894	B/Alaska/05/2016	2016-02-13	Centers for Disease Control and Prevention	Alaska State Virology Lab
955	EPI_ISL_214324	B/Washington/23/2016	2016-01-07	Centers for Disease Control and Prevention	Washington State Public Health Laboratory
956	EPI_ISL_296626	B/Texas/01/2018	2018-01-09	Centers for Disease Control and Prevention	Texas Department of State Health Services-Laboratory Services
957	EPI_ISL_313661	B/Indiana/33/2017	2017-09-22	Centers for Disease Control and Prevention	Indiana State Department of Health Laboratories
958	EPI_ISL_305125	B/Texas/14/2018	2018-02-22	Centers for Disease Control and Prevention	Dallas County Health and Human Services
959	EPI_ISL_222972	B/Colorado/23/2016	2016-03-31	Centers for Disease Control and Prevention	Colorado Department of Health Lab
960	EPI_ISL_313100	B/Washington/32/2018	2018-04-07	Centers for Disease Control and Prevention	Washington State Public Health Laboratory
961	EPI_ISL_214298	B/Wyoming/08/2016	2016-01-26	Centers for Disease Control and Prevention	Wyoming Public Health Laboratory
962	EPI_ISL_173835	B/Washington/01/2015	2015-01-16	Centers for Disease Control and Prevention	Marshfield Clinic Research Foundation
963	EPI_ISL_353616	B/Nebraska/01/2019	2019-03-21	Centers for Disease Control and Prevention	Nebraska Public Health Lab
964	EPI_ISL_222916	B/Wyoming/11/2016	2016-03-11	Centers for Disease Control and Prevention	Wyoming Public Health Laboratory
965	EPI_ISL_288576	B/Nebraska/09/2017	2017-11-20	Centers for Disease Control and Prevention	Nebraska Public Health Lab
966	EPI_ISL_222919	B/Wisconsin/22/2016	2016-03-28	Centers for Disease Control and Prevention	Wisconsin State Laboratory of Hygiene
967	EPI_ISL_330057	B/Hawaii/30/2018	2018-07-31	Centers for Disease Control and Prevention	State of Hawaii Department of Health
968	EPI_ISL_289256	B/Pennsylvania/33/2017	2017-03-09	Centers for Disease Control and Prevention	Children's Hospital of Pittsburgh UPMC
969	EPI_ISL_222934	B/Nebraska/05/2016	2016-03-24	Centers for Disease Control and Prevention	Nebraska Public Health Lab
970	EPI_ISL_247648	B/Texas/02/2017	2017-01-07	Centers for Disease Control and Prevention	Dallas County Health and Human Services
971	EPI_ISL_182690	B/Wisconsin/14/2015	2015-03-16	Centers for Disease Control and Prevention	Marshfield Clinic Research Foundation
972	EPI_ISL_222882	B/Wyoming/09/2016	2016-02-03	Centers for Disease Control and Prevention	Wyoming Public Health Laboratory
973	EPI_ISL_305126	B/Georgia/06/2018	2018-02-18	Centers for Disease Control and Prevention	Georgia Public Health Laboratory
974	EPI_ISL_182710	B/Wisconsin/16/2015	2015-03-27	Centers for Disease Control and Prevention	Marshfield Clinic Research Foundation
975	EPI_ISL_288572	B/Maryland/43/2017	2017-11-02	Centers for Disease Control and Prevention	Maryland Department of Health and Mental Hygiene
976	EPI_ISL_313164	B/Washington/33/2018	2018-04-19	Centers for Disease Control and Prevention	Washington State Public Health Laboratory
977	EPI_ISL_223750	B/Oklahoma/04/2016	2016-04-05	Centers for Disease Control and Prevention	Oklahoma State Department of Health
978	EPI_ISL_296347	B/California/03/2018	2018-01-02	Centers for Disease Control and Prevention	California Department of Health Services
979	EPI_ISL_320885	B/Hawaii/29/2018	2018-07-18	Centers for Disease Control and Prevention	State of Hawaii Department of Health
980	EPI_ISL_296636	B/Connecticut/57/2017	2017-12-26	Centers for Disease Control and Prevention	Connecticut Department. of Public Health
981	EPI_ISL_305108	B/Kansas/06/2018	2018-02-27	Centers for Disease Control and Prevention	Kansas Department of Health and Environment
982	EPI_ISL_247711	B/Indiana/02/2017	2017-01-18	Centers for Disease Control and Prevention	Indiana State Department of Health Laboratories
983	EPI_ISL_305171	B/Washington/16/2018	2018-02-13	Centers for Disease Control and Prevention	Washington State Public Health Laboratory
984	EPI_ISL_264111	B/Iowa/15/2017	2017-04-16	Centers for Disease Control and Prevention	Iowa State Hygienic Laboratory
985	EPI_ISL_206962	B/Wisconsin/88/2015	2015-12-29	Centers for Disease Control and Prevention	Wisconsin State Laboratory of Hygiene
986	EPI_ISL_313178	B/Florida/29/2018	2018-04-24	Centers for Disease Control and Prevention	Florida Department of Health-Tampa
987	EPI_ISL_222914	B/Texas/55/2016	2016-03-11	Centers for Disease Control and Prevention	Texas Department of State Health Services-Laboratory Services
988	EPI_ISL_222991	B/South_Dakota/11/2016	2016-03-29	Centers for Disease Control and Prevention	South Dakota Public Health Lab
989	EPI_ISL_354371	B/New_York/05/2019	2019-03-19	Centers for Disease Control and Prevention	New York State Department of Health
990	EPI_ISL_288639	B/Texas/84/2017	2017-11-29	Centers for Disease Control and Prevention	Texas Department of State Health Services-Laboratory Services
991	EPI_ISL_248355	B/Washington/01/2017	2017-01-11	Centers for Disease Control and Prevention	Marshfield Clinic Research Foundation
992	EPI_ISL_222891	B/Texas/35/2016	2016-02-29	Centers for Disease Control and Prevention	Texas Department of State Health Services-Laboratory Services
993	EPI_ISL_353578	B/West_Virginia/04/2019	2019-02-08	Centers for Disease Control and Prevention	West Virginia Office of Laboratory Services
994	EPI_ISL_255815	B/New_York/02/2017	2017-01-31	Centers for Disease Control and Prevention	New York State Department of Health
995	EPI_ISL_214335	B/Oregon/13/2016	2016-01-29	Centers for Disease Control and Prevention	Oregon Public Health Laboratory
996	EPI_ISL_296304	B/Mississippi/20/2017	2017-12-12	Centers for Disease Control and Prevention	Mississippi Public Health Laboratory
997	EPI_ISL_296290	B/Indiana/27/2017	2017-12-17	Centers for Disease Control and Prevention	Indiana State Department of Health Laboratories
998	EPI_ISL_182704	B/Texas/49/2015	2015-03-31	Centers for Disease Control and Prevention	Texas Department of State Health Services-Laboratory Services
999	EPI_ISL_272649	B/Tennessee/25/2017	2017-04-22	Centers for Disease Control and Prevention	Vanderbilt University Medical Center
1000	EPI_ISL_305124	B/Texas/13/2018	2018-02-15	Centers for Disease Control and Prevention	Dallas County Health and Human Services
1001	EPI_ISL_222961	B/Indiana/16/2016	2016-04-12	Centers for Disease Control and Prevention	Indiana State Department of Health Laboratories
1002	EPI_ISL_238996	B/New_Mexico/50/2016	2016-10-27	Centers for Disease Control and Prevention	New Mexico Department of Health
1003	EPI_ISL_264397	B/Minnesota/21/2017	2017-04-28	Centers for Disease Control and Prevention	Minnesota Department of Health
1004	EPI_ISL_214283	B/Tennessee/01/2016	2016-02-01	Centers for Disease Control and Prevention	Tennessee Department of Health Laboratory-Nashville
1005	EPI_ISL_410905	B/Virginia/03/2020	2020-01-14	Centers for Disease Control and Prevention	Virginia Division of Consolidated Laboratories
1006	EPI_ISL_288631	B/Louisiana/57/2017	2017-11-15	Centers for Disease Control and Prevention	Louisiana Department of Health and Hospitals
1007	EPI_ISL_206956	B/Michigan/44/2015	2015-12-22	Centers for Disease Control and Prevention	Michigan Department of Community Health
1008	EPI_ISL_222903	B/Texas/40/2016	2016-03-08	Centers for Disease Control and Prevention	Houston Department of Health and Human Services
1009	EPI_ISL_238878	B/Hawaii/44/2016	2016-10-01	Centers for Disease Control and Prevention	State of Hawaii Department of Health
1010	EPI_ISL_255783	B/California/09/2017	2017-01-10	Centers for Disease Control and Prevention	California Department of Health Services
1011	EPI_ISL_264119	B/Massachusetts/15/2017	2017-04-14	Centers for Disease Control and Prevention	Massachusetts Department of Public Health
1012	EPI_ISL_214302	B/Utah/20/2016	2016-01-29	Centers for Disease Control and Prevention	Utah Department of Health
1013	EPI_ISL_313170	B/South_Carolina/04/2018	2018-04-10	Centers for Disease Control and Prevention	South Carolina Department of Health
1014	EPI_ISL_313134	B/Pennsylvania/12/2018	2018-04-02	Centers for Disease Control and Prevention	Pennsylvania Department of Health
1015	EPI_ISL_296302	B/Iowa/38/2017	2017-12-13	Centers for Disease Control and Prevention	Iowa State Hygienic Laboratory
1016	EPI_ISL_288626	B/Florida/104/2017	2017-11-12	Centers for Disease Control and Prevention	Florida Department of Health-Jacksonville
1017	EPI_ISL_264411	B/West_Virginia/11/2017	2017-03-08	Centers for Disease Control and Prevention	West Virginia Office of Laboratory Services
1018	EPI_ISL_264413	B/West_Virginia/13/2017	2017-03-24	Centers for Disease Control and Prevention	West Virginia Office of Laboratory Services
1019	EPI_ISL_313135	B/Pennsylvania/13/2018	2018-05-02	Centers for Disease Control and Prevention	Pennsylvania Department of Health
1020	EPI_ISL_255795	B/Oregon/04/2017	2017-02-14	Centers for Disease Control and Prevention	Oregon Public Health Laboratory
1021	EPI_ISL_214307	B/Utah/25/2016	2016-02-01	Centers for Disease Control and Prevention	Utah Department of Health
1022	EPI_ISL_305105	B/Tennessee/41/2017	2017-12-18	Centers for Disease Control and Prevention	St. Jude Children's Research Hospital
1023	EPI_ISL_272645	B/Minnesota/34/2017	2017-06-02	Centers for Disease Control and Prevention	Minnesota Department of Health
1024	EPI_ISL_353548	B/Indiana/03/2019	2019-03-30	Centers for Disease Control and Prevention	Indiana State Department of Health Laboratories
1025	EPI_ISL_182734	B/Wisconsin/22/2015	2015-04-20	Centers for Disease Control and Prevention	Wisconsin State Laboratory of Hygiene
1026	EPI_ISL_313087	B/West_Virginia/29/2018	2018-04-29	Centers for Disease Control and Prevention	West Virginia Office of Laboratory Services
1027	EPI_ISL_223742	B/Missouri/06/2016	2016-04-17	Centers for Disease Control and Prevention	Missouri Department. of Health & Senior Services
1028	EPI_ISL_313166	B/Colorado/15/2018	2018-05-04	Centers for Disease Control and Prevention	Colorado Department of Health Lab
1029	EPI_ISL_288601	B/California/62/2017	2017-11-26	Centers for Disease Control and Prevention	California Department of Health Services
1030	EPI_ISL_305181	B/Utah/07/2018	2018-02-26	Centers for Disease Control and Prevention	Utah Department of Health
1031	EPI_ISL_255813	B/Pennsylvania/05/2017	2017-02-03	Centers for Disease Control and Prevention	Pennsylvania Department of Health
1032	EPI_ISL_304368	B/Maryland/03/2018	2018-01-24	Centers for Disease Control and Prevention	Maryland Department of Health and Mental Hygiene
1033	EPI_ISL_288621	B/Florida/103/2017	2017-11-08	Centers for Disease Control and Prevention	Florida Department of Health-Tampa
1034	EPI_ISL_288635	B/Missouri/11/2017	2017-11-24	Centers for Disease Control and Prevention	Missouri Department. of Health & Senior Services
1035	EPI_ISL_222975	B/New_York/25/2016	2016-02-27	Centers for Disease Control and Prevention	New York State Department of Health
1036	EPI_ISL_238874	B/Florida/88/2016	2016-10-10	Centers for Disease Control and Prevention	Florida Department of Health-Jacksonville
1037	EPI_ISL_223743	B/Missouri/07/2016	2016-04-21	Centers for Disease Control and Prevention	Missouri Department. of Health & Senior Services
1038	EPI_ISL_361760	B/Pennsylvania/49/2018	2018-01-25	Centers for Disease Control and Prevention	Children's Hospital of Pittsburgh UPMC
1039	EPI_ISL_247676	B/Delaware/04/2017	2017-01-16	Centers for Disease Control and Prevention	Delaware Public Health Lab
1040	EPI_ISL_296620	B/North_Carolina/03/2018	2018-01-17	Centers for Disease Control and Prevention	North Carolina State Laboratory of Public Health
1041	EPI_ISL_313131	B/Massachusetts/15/2018	2018-04-24	Centers for Disease Control and Prevention	Massachusetts Department of Public Health
1042	EPI_ISL_313168	B/Utah/21/2018	2018-05-10	Centers for Disease Control and Prevention	Utah Department of Health
1043	EPI_ISL_223058	B/Iowa/21/2016	2016-04-29	Centers for Disease Control and Prevention	Iowa State Hygienic Laboratory
1044	EPI_ISL_182680	B/South_Carolina/02/2015	2015-04-02	Centers for Disease Control and Prevention	South Carolina Department of Health
1045	EPI_ISL_214327	B/Colorado/07/2016	2016-01-28	Centers for Disease Control and Prevention	Colorado Department of Health Lab
1046	EPI_ISL_248266	B/Virginia/02/2017	2017-01-23	Centers for Disease Control and Prevention	Virginia Division of Consolidated Laboratories
1047	EPI_ISL_296648	B/Virginia/01/2018	2018-01-07	Centers for Disease Control and Prevention	Virginia Division of Consolidated Laboratories
1048	EPI_ISL_248273	B/New_York/56/2016	2016-12-23	Centers for Disease Control and Prevention	New York State Department of Health
1049	EPI_ISL_329925	B/Alabama/11/2018	2018-08-09	Centers for Disease Control and Prevention	ADPH Bureau of Clinical Laboratories
1050	EPI_ISL_402705	B/Wisconsin/43/2019	2019-11-29	Centers for Disease Control and Prevention	Wisconsin State Laboratory of Hygiene
1051	EPI_ISL_289250	B/Pennsylvania/24/2017	2017-02-13	Centers for Disease Control and Prevention	Children's Hospital of Pittsburgh UPMC
1052	EPI_ISL_247674	B/Florida/106/2016	2016-12-30	Centers for Disease Control and Prevention	Florida Department of Health-Tampa
1053	EPI_ISL_206957	B/Minnesota/25/2015	2015-12-19	Centers for Disease Control and Prevention	Minnesota Department of Health
1054	EPI_ISL_214295	B/Florida/14/2016	2016-01-29	Centers for Disease Control and Prevention	Florida Department of Health-Tampa
1055	EPI_ISL_305144	B/Missouri/09/2018	2018-02-27	Centers for Disease Control and Prevention	Missouri Department. of Health & Senior Services
1056	EPI_ISL_223028	B/Illinois/07/2016	2016-03-29	Centers for Disease Control and Prevention	Illinois Department of Public Health-Chicago
1057	EPI_ISL_313088	B/Utah/10/2018	2018-03-16	Centers for Disease Control and Prevention	Utah Department of Health
1058	EPI_ISL_247681	B/New_Mexico/01/2017	2017-01-09	Centers for Disease Control and Prevention	New Mexico Department of Health
1059	EPI_ISL_288587	B/Montana/24/2017	2017-11-22	Centers for Disease Control and Prevention	Montana Laboratory Services Bureau
1060	EPI_ISL_353563	B/Connecticut/02/2019	2019-02-18	Centers for Disease Control and Prevention	Connecticut Department. of Public Health
1061	EPI_ISL_223034	B/Pennsylvania/36/2016	2016-03-29	Centers for Disease Control and Prevention	UPMC-CLB Dept of Microbiology
1062	EPI_ISL_207249	B/Hawaii/35/2015	2015-10-24	Centers for Disease Control and Prevention	State of Hawaii Department of Health
1063	EPI_ISL_214268	B/Wyoming/01/2016	2016-01-19	Centers for Disease Control and Prevention	Wyoming Public Health Laboratory
1064	EPI_ISL_313068	B/Delaware/27/2018	2018-04-18	Centers for Disease Control and Prevention	Delaware Public Health Lab
1065	EPI_ISL_189831	B/Texas/34/2015	2015-02-06	Centers for Disease Control and Prevention	Texas Department of State Health Services-Laboratory Services
1066	EPI_ISL_353532	B/Iowa/12/2019	2019-03-25	Centers for Disease Control and Prevention	Iowa State Hygienic Laboratory
1067	EPI_ISL_296655	B/Florida/03/2018	2018-01-09	Centers for Disease Control and Prevention	Florida Department of Health-Tampa
1068	EPI_ISL_223011	B/Washington/78/2016	2016-04-06	Centers for Disease Control and Prevention	Marshfield Clinic Research Foundation
1069	EPI_ISL_296639	B/Mississippi/02/2018	2018-01-05	Centers for Disease Control and Prevention	Mississippi Public Health Laboratory
1070	EPI_ISL_214306	B/Utah/54/2015	2015-12-26	Centers for Disease Control and Prevention	Utah Department of Health
1071	EPI_ISL_288622	B/Florida/105/2017	2017-11-14	Centers for Disease Control and Prevention	Florida Department of Health-Tampa
1072	EPI_ISL_313147	B/District_Of_Columbia/09/2018	2018-02-19	Centers for Disease Control and Prevention	DC Public Health Lab
1073	EPI_ISL_264409	B/Vermont/06/2017	2017-04-01	Centers for Disease Control and Prevention	Vermont Department of Health Laboratory
1074	EPI_ISL_296651	B/West_Virginia/03/2018	2018-01-08	Centers for Disease Control and Prevention	West Virginia Office of Laboratory Services
1075	EPI_ISL_354382	B/Colorado/07/2019	2019-03-28	Centers for Disease Control and Prevention	Colorado Department of Health Lab
1076	EPI_ISL_353596	B/District_Of_Columbia/02/2019	2019-03-16	Centers for Disease Control and Prevention	DC Public Health Lab
1077	EPI_ISL_182729	B/New_Hampshire/04/2015	2015-04-12	Centers for Disease Control and Prevention	New Hampshire Public Health Laboratories
1078	EPI_ISL_214284	B/Tennessee/02/2016	2016-02-03	Centers for Disease Control and Prevention	Tennessee Department of Health Laboratory-Nashville
1079	EPI_ISL_247696	B/South_Dakota/06/2017	2017-01-15	Centers for Disease Control and Prevention	South Dakota Public Health Lab
1080	EPI_ISL_264102	B/Connecticut/26/2017	2017-04-07	Centers for Disease Control and Prevention	Connecticut Department. of Public Health
1081	EPI_ISL_296631	B/Georgia/01/2018	2018-01-01	Centers for Disease Control and Prevention	Georgia Public Health Laboratory
1082	EPI_ISL_238876	B/North_Carolina/28/2016	2016-10-19	Centers for Disease Control and Prevention	North Carolina State Laboratory of Public Health
1083	EPI_ISL_173775	B/Iowa/01/2015	2015-01-04	Centers for Disease Control and Prevention	Iowa State Hygienic Laboratory
1084	EPI_ISL_296314	B/Arkansas/02/2018	2018-01-03	Centers for Disease Control and Prevention	Arkansas Department of Health
1085	EPI_ISL_296650	B/West_Virginia/01/2018	2018-01-02	Centers for Disease Control and Prevention	West Virginia Office of Laboratory Services
1086	EPI_ISL_353542	B/Wisconsin/11/2019	2019-03-19	Centers for Disease Control and Prevention	Wisconsin State Laboratory of Hygiene
1087	EPI_ISL_264130	B/Oklahoma/14/2017	2017-04-10	Centers for Disease Control and Prevention	Oklahoma State Department of Health
1088	EPI_ISL_288590	B/Iowa/33/2017	2017-11-15	Centers for Disease Control and Prevention	Iowa State Hygienic Laboratory
1089	EPI_ISL_395002	B/North_Carolina/05/2019	2019-09-10	Centers for Disease Control and Prevention	North Carolina State Laboratory of Public Health
1090	EPI_ISL_305173	B/Delaware/08/2018	2018-02-26	Centers for Disease Control and Prevention	Delaware Public Health Lab
1091	EPI_ISL_361819	B/Pennsylvania/52/2018	2018-01-30	Centers for Disease Control and Prevention	Children's Hospital of Pittsburgh UPMC
1092	EPI_ISL_313130	B/Texas/23/2018	2018-02-22	Centers for Disease Control and Prevention	Dallas County Health and Human Services
1093	EPI_ISL_173784	B/Maryland/19/2014	2014-12-04	Centers for Disease Control and Prevention	Maryland Department of Health and Mental Hygiene
1094	EPI_ISL_173756	B/Alaska/03/2015	2015-01-02	Centers for Disease Control and Prevention	Alaska State Virology Lab
1095	EPI_ISL_296292	B/Illinois/51/2017	2017-12-20	Centers for Disease Control and Prevention	Illinois Department of Public Health-Carbondale
1096	EPI_ISL_313129	B/Wisconsin/29/2018	2018-05-04	Centers for Disease Control and Prevention	Wisconsin State Laboratory of Hygiene
1097	EPI_ISL_255265	B/Michigan/10/2017	2017-02-09	Centers for Disease Control and Prevention	Michigan Department of Community Health
1098	EPI_ISL_288589	B/Iowa/32/2017	2017-11-14	Centers for Disease Control and Prevention	Iowa State Hygienic Laboratory
1099	EPI_ISL_362510	B/Virginia/18/2019	2019-04-30	Centers for Disease Control and Prevention	Virginia Division of Consolidated Laboratories
1100	EPI_ISL_313143	B/Ohio/15/2018	2018-04-10	Centers for Disease Control and Prevention	Ohio Department of Health Laboratories
1101	EPI_ISL_182714	B/Washington/14/2015	2015-03-25	Centers for Disease Control and Prevention	Marshfield Clinic Research Foundation
1102	EPI_ISL_313132	B/Illinois/15/2018	2018-04-27	Centers for Disease Control and Prevention	Illinois Department of Public Health-Carbondale
1103	EPI_ISL_272619	B/Connecticut/19/2017	2017-03-17	Centers for Disease Control and Prevention	Connecticut Department. of Public Health
1104	EPI_ISL_288586	B/Montana/23/2017	2017-11-21	Centers for Disease Control and Prevention	Montana Laboratory Services Bureau
1105	EPI_ISL_214315	B/Arizona/05/2016	2016-01-19	Centers for Disease Control and Prevention	Arizona Department of Health Services
1106	EPI_ISL_247656	B/Washington/02/2017	2017-01-04	Centers for Disease Control and Prevention	Seattle & King County Public Health Lab
1107	EPI_ISL_313633	B/Connecticut/34/2018	2018-01-15	Centers for Disease Control and Prevention	Connecticut Department. of Public Health
1108	EPI_ISL_410859	B/Maine/03/2020	2020-01-17	Centers for Disease Control and Prevention	Maine Health and Environmental Testing Laboratory
1109	EPI_ISL_272650	B/Texas/75/2017	2017-06-04	Centers for Disease Control and Prevention	Texas Department of State Health Services-Laboratory Services
1110	EPI_ISL_296633	B/Pennsylvania/56/2017	2017-12-26	Centers for Disease Control and Prevention	Pennsylvania Department of Health
1111	EPI_ISL_214277	B/California/118/2015	2015-12-03	Centers for Disease Control and Prevention	California Department of Health Services
1112	EPI_ISL_296311	B/Missouri/02/2018	2018-01-08	Centers for Disease Control and Prevention	Missouri Department. of Health & Senior Services
1113	EPI_ISL_353617	B/Nebraska/02/2019	2019-03-21	Centers for Disease Control and Prevention	Nebraska Public Health Lab
1114	EPI_ISL_272615	B/Alaska/09/2017	2017-06-25	Centers for Disease Control and Prevention	Alaska State Virology Lab
1115	EPI_ISL_207270	B/Utah/43/2015	2015-12-14	Centers for Disease Control and Prevention	Utah Department of Health
1116	EPI_ISL_288633	B/Minnesota/50/2017	2017-11-23	Centers for Disease Control and Prevention	Minnesota Department of Health
1117	EPI_ISL_182682	B/Tennessee/03/2015	2015-02-28	Centers for Disease Control and Prevention	Tennessee Department of Health Laboratory-Nashville
1118	EPI_ISL_305111	B/North_Carolina/15/2018	2018-02-12	Centers for Disease Control and Prevention	North Carolina State Laboratory of Public Health
1119	EPI_ISL_288594	B/Arizona/85/2017	2017-11-09	Centers for Disease Control and Prevention	Arizona Department of Health Services
1120	EPI_ISL_289246	B/Pennsylvania/21/2017	2017-01-31	Centers for Disease Control and Prevention	Children's Hospital of Pittsburgh UPMC
1121	EPI_ISL_222881	B/Texas/21/2016	2016-02-08	Centers for Disease Control and Prevention	Texas Department of State Health Services-Laboratory Services
1122	EPI_ISL_362522	B/Hawaii/16/2019	2019-04-26	Centers for Disease Control and Prevention	State of Hawaii Department of Health
1123	EPI_ISL_288573	B/California/58/2017	2017-11-22	Centers for Disease Control and Prevention	California Department of Health Services
1124	EPI_ISL_362539	B/Minnesota/13/2019	2019-05-01	Centers for Disease Control and Prevention	Minnesota Department of Health
1125	EPI_ISL_238962	B/Arizona/36/2016	2016-10-04	Centers for Disease Control and Prevention	Arizona Department of Health Services
1126	EPI_ISL_2246162	B/Minnesota/35/2019	2019-12-16	Centers for Disease Control and Prevention	Vanderbilt University Medical Center
1127	EPI_ISL_289260	B/Pennsylvania/37/2017	2017-03-23	Centers for Disease Control and Prevention	Children's Hospital of Pittsburgh UPMC
1128	EPI_ISL_296266	B/Maine/02/2018	2018-01-12	Centers for Disease Control and Prevention	Maine Health and Environmental Testing Laboratory
1129	EPI_ISL_361758	B/Pennsylvania/48/2018	2018-01-25	Centers for Disease Control and Prevention	Children's Hospital of Pittsburgh UPMC
1130	EPI_ISL_223012	B/Washington/83/2016	2016-04-13	Centers for Disease Control and Prevention	Marshfield Clinic Research Foundation
1131	EPI_ISL_222976	B/Arkansas/11/2016	2016-04-07	Centers for Disease Control and Prevention	Arkansas Department of Health
1132	EPI_ISL_288637	B/Indiana/23/2017	2017-11-27	Centers for Disease Control and Prevention	Indiana State Department of Health Laboratories
1133	EPI_ISL_189835	B/New_York/02/2015	2015-02-01	Centers for Disease Control and Prevention	New York State Department of Health
1134	EPI_ISL_305151	B/Alabama/07/2018	2018-02-20	Centers for Disease Control and Prevention	ADPH Bureau of Clinical Laboratories
1135	EPI_ISL_313140	B/Connecticut/28/2018	2018-04-16	Centers for Disease Control and Prevention	Connecticut Department. of Public Health
1136	EPI_ISL_305169	B/Washington/18/2018	2018-03-02	Centers for Disease Control and Prevention	Seattle & King County Public Health Lab
1137	EPI_ISL_189828	B/Wisconsin/28/2015	2015-02-15	Centers for Disease Control and Prevention	Wisconsin State Laboratory of Hygiene
1138	EPI_ISL_214322	B/Washington/21/2016	2016-01-07	Centers for Disease Control and Prevention	Washington State Public Health Laboratory
1139	EPI_ISL_222924	B/Iowa/14/2016	2016-04-03	Centers for Disease Control and Prevention	Iowa State Hygienic Laboratory
1140	EPI_ISL_255809	B/New_Jersey/02/2017	2017-01-29	Centers for Disease Control and Prevention	New Jersey Department of Health & Senior Services
1141	EPI_ISL_361714	B/Wisconsin/180/2018	2018-03-22	Centers for Disease Control and Prevention	Marshfield Clinic Research Foundation
1142	EPI_ISL_288584	B/North_Carolina/28/2017	2017-11-03	Centers for Disease Control and Prevention	North Carolina State Laboratory of Public Health
1143	EPI_ISL_182709	B/Wisconsin/19/2015	2015-03-26	Centers for Disease Control and Prevention	Marshfield Clinic Research Foundation
1144	EPI_ISL_403050	B/Florida/78/2019	2019-12-10	Centers for Disease Control and Prevention	Florida Department of Health-Jacksonville
1145	EPI_ISL_214285	B/Alaska/02/2016	2016-01-25	Centers for Disease Control and Prevention	Alaska State Virology Lab
1146	EPI_ISL_223013	B/Kansas/12/2016	2016-04-13	Centers for Disease Control and Prevention	Kansas Department of Health and Environment
1147	EPI_ISL_402903	B/Iowa/33/2019	2019-12-09	Centers for Disease Control and Prevention	Iowa State Hygienic Laboratory
1148	EPI_ISL_288604	B/California/53/2017	2017-11-05	Centers for Disease Control and Prevention	California Department of Health Services
1149	EPI_ISL_362509	B/Virginia/17/2019	2019-04-29	Centers for Disease Control and Prevention	Virginia Division of Consolidated Laboratories
1150	EPI_ISL_264126	B/New_York/21/2017	2017	Centers for Disease Control and Prevention	New York State Department of Health
1151	EPI_ISL_288577	B/Illinois/47/2017	2017-11-16	Centers for Disease Control and Prevention	Illinois Department of Public Health-Springfield
1152	EPI_ISL_173770	B/Hawaii/35/2014	2014-11-01	Centers for Disease Control and Prevention	State of Hawaii Department of Health
1153	EPI_ISL_296283	B/Kentucky/01/2018	2018-01-08	Centers for Disease Control and Prevention	Kentucky Division of Laboratory Services
1154	EPI_ISL_247653	B/Colorado/37/2016	2016-12-26	Centers for Disease Control and Prevention	Colorado Department of Health Lab
1155	EPI_ISL_410892	B/Minnesota/06/2020	2020-01-09	Centers for Disease Control and Prevention	Minnesota Department of Health
1156	EPI_ISL_330245	B/Florida/45/2018	2018-09-03	Centers for Disease Control and Prevention	Florida Department of Health-Tampa
1157	EPI_ISL_353588	B/District_Of_Columbia/01/2019	2019-03-12	Centers for Disease Control and Prevention	DC Public Health Lab
1158	EPI_ISL_182721	B/Massachusetts/04/2015	2015-04-01	Centers for Disease Control and Prevention	Massachusetts Department of Public Health
1159	EPI_ISL_238889	B/New_York/53/2016	2016-10-14	Centers for Disease Control and Prevention	New York State Department of Health
1160	EPI_ISL_182719	B/Virginia/08/2015	2015-04-07	Centers for Disease Control and Prevention	Virginia Division of Consolidated Laboratories
1161	EPI_ISL_288624	B/Pennsylvania/48/2017	2017-11-19	Centers for Disease Control and Prevention	Pennsylvania Department of Health
1162	EPI_ISL_354380	B/Ohio/02/2019	2019-03-15	Centers for Disease Control and Prevention	Ohio Department of Health Laboratories
1163	EPI_ISL_247673	B/Iowa/01/2017	2017-01-10	Centers for Disease Control and Prevention	Iowa State Hygienic Laboratory
1164	EPI_ISL_247665	B/Oklahoma/02/2017	2017-01-05	Centers for Disease Control and Prevention	Oklahoma State Department of Health
1165	EPI_ISL_313213	B/Texas/22/2018	2018-04-02	Centers for Disease Control and Prevention	Texas Department of State Health Services-Laboratory Services
1166	EPI_ISL_222917	B/Arizona/17/2016	2016-02-17	Centers for Disease Control and Prevention	Arizona Department of Health Services
1167	EPI_ISL_272628	B/Florida/85/2017	2017-07-05	Centers for Disease Control and Prevention	Florida Department of Health-Tampa
1168	EPI_ISL_214313	B/Idaho/12/2016	2016-01-30	Centers for Disease Control and Prevention	State of Idaho Bureau of Laboratories
1169	EPI_ISL_222905	B/Texas/42/2016	2016-03-08	Centers for Disease Control and Prevention	Houston Department of Health and Human Services
1170	EPI_ISL_272631	B/Hawaii/37/2017	2017-06-20	Centers for Disease Control and Prevention	State of Hawaii Department of Health
1171	EPI_ISL_214280	B/Arizona/02/2016	2016-01-18	Centers for Disease Control and Prevention	Arizona Department of Health Services
1172	EPI_ISL_166342	B/Utah/09/2014	2014-05-29	Centers for Disease Control and Prevention	Utah Department of Health
1173	EPI_ISL_222883	B/Nevada/09/2016	2016-02-10	Centers for Disease Control and Prevention	Nevada State Health Laboratory
1174	EPI_ISL_182713	B/Washington/15/2015	2015-03-20	Centers for Disease Control and Prevention	Marshfield Clinic Research Foundation
1175	EPI_ISL_296630	B/Georgia/19/2017	2017-12-26	Centers for Disease Control and Prevention	Georgia Public Health Laboratory
1176	EPI_ISL_329914	B/Florida/44/2018	2018-08-22	Centers for Disease Control and Prevention	Florida Department of Health-Tampa
1177	EPI_ISL_313117	B/Hawaii/17/2018	2018-04-11	Centers for Disease Control and Prevention	State of Hawaii Department of Health
1178	EPI_ISL_238987	B/Hawaii/48/2016	2016-10-17	Centers for Disease Control and Prevention	State of Hawaii Department of Health
1179	EPI_ISL_296643	B/Florida/05/2018	2018-01-16	Centers for Disease Control and Prevention	Florida Department of Health-Jacksonville
1180	EPI_ISL_264390	B/Delaware/25/2017	2017-04-07	Centers for Disease Control and Prevention	Delaware Public Health Lab
1181	EPI_ISL_289273	B/Pennsylvania/20/2017	2017-01-24	Centers for Disease Control and Prevention	Children's Hospital of Pittsburgh UPMC
1182	EPI_ISL_214262	B/Texas/01/2016	2016-01-09	Centers for Disease Control and Prevention	Baylor College of Medicine
1183	EPI_ISL_305133	B/Kentucky/08/2018	2018-02-06	Centers for Disease Control and Prevention	Kentucky Division of Laboratory Services
1184	EPI_ISL_182674	B/Texas/24/2015	2015-03-19	Centers for Disease Control and Prevention	Baylor College of Medicine
1185	EPI_ISL_362511	B/Maryland/16/2019	2019-03-27	Centers for Disease Control and Prevention	Maryland Department of Health and Mental Hygiene
1186	EPI_ISL_313133	B/Iowa/16/2018	2018-04-25	Centers for Disease Control and Prevention	Iowa State Hygienic Laboratory
1187	EPI_ISL_255257	B/Texas/25/2017	2017-02-20	Centers for Disease Control and Prevention	Dallas County Health and Human Services
1188	EPI_ISL_313179	B/Georgia/12/2018	2018-04-07	Centers for Disease Control and Prevention	Georgia Public Health Laboratory
1189	EPI_ISL_428245	B/Connecticut/13/2020	2020-02-27	Centers for Disease Control and Prevention	Connecticut Department. of Public Health
1190	EPI_ISL_222952	B/Virginia/37/2016	2016-04-09	Centers for Disease Control and Prevention	Virginia Division of Consolidated Laboratories
1191	EPI_ISL_247705	B/Wisconsin/05/2017	2017-01-15	Centers for Disease Control and Prevention	Wisconsin State Laboratory of Hygiene
1192	EPI_ISL_247636	B/Iowa/31/2016	2016-12-30	Centers for Disease Control and Prevention	Iowa State Hygienic Laboratory
1193	EPI_ISL_247691	B/Ohio/02/2017	2017-01-07	Centers for Disease Control and Prevention	Ohio Department of Health Laboratories
1194	EPI_ISL_314030	B/South_Dakota/19/2018	2018-05-13	Centers for Disease Control and Prevention	South Dakota Public Health Lab
1195	EPI_ISL_264138	B/Wisconsin/28/2017	2017-04-18	Centers for Disease Control and Prevention	Wisconsin State Laboratory of Hygiene
1196	EPI_ISL_288625	B/Mississippi/18/2017	2017-11-13	Centers for Disease Control and Prevention	Mississippi Public Health Laboratory
1197	EPI_ISL_182702	B/New_Hampshire/08/2015	2015-03-27	Centers for Disease Control and Prevention	New Hampshire Public Health Laboratories
1198	EPI_ISL_255251	B/Idaho/01/2017	2017	Centers for Disease Control and Prevention	State of Idaho Bureau of Laboratories
1199	EPI_ISL_238983	B/California/81/2016	2016-10-03	Centers for Disease Control and Prevention	California Department of Health Services
1200	EPI_ISL_214296	B/Florida/16/2016	2016-02-05	Centers for Disease Control and Prevention	Florida Department of Health-Tampa
1201	EPI_ISL_354389	B/Idaho/08/2019	2019-04-02	Centers for Disease Control and Prevention	State of Idaho Bureau of Laboratories
1202	EPI_ISL_395501	B/Massachusetts/15/2019	2019-09-19	Centers for Disease Control and Prevention	Massachusetts Department of Public Health
1203	EPI_ISL_206972	B/California/108/2015	2015-12-03	Centers for Disease Control and Prevention	California Department of Health Services
1204	EPI_ISL_354366	B/Arizona/07/2019	2019-03-05	Centers for Disease Control and Prevention	Arizona Department of Health Services
1205	EPI_ISL_247664	B/Oklahoma/01/2017	2017-01-02	Centers for Disease Control and Prevention	Oklahoma State Department of Health
1206	EPI_ISL_296644	B/Tennessee/01/2018	2018-01-15	Centers for Disease Control and Prevention	Tennessee Department of Health Laboratory-Nashville
1207	EPI_ISL_313152	B/Missouri/21/2018	2018-05-11	Centers for Disease Control and Prevention	Missouri Department. of Health & Senior Services
1208	EPI_ISL_222981	B/Massachusetts/12/2016	2016-03-28	Centers for Disease Control and Prevention	Massachusetts Department of Public Health
1209	EPI_ISL_222902	B/Florida/35/2016	2016-02-26	Centers for Disease Control and Prevention	Florida Department of Health-Jacksonville
1210	EPI_ISL_304360	B/Maine/12/2018	2018-02-21	Centers for Disease Control and Prevention	Maine Health and Environmental Testing Laboratory
1211	EPI_ISL_296335	B/Nebraska/10/2017	2017-12-28	Centers for Disease Control and Prevention	Nebraska Public Health Lab
1212	EPI_ISL_313176	B/North_Carolina/23/2018	2018-04-02	Centers for Disease Control and Prevention	North Carolina State Laboratory of Public Health
1213	EPI_ISL_321983	B/Virginia/16/2018	2018-04-25	Centers for Disease Control and Prevention	Virginia Division of Consolidated Laboratories
1214	EPI_ISL_313103	B/Colorado/13/2018	2018-04-23	Centers for Disease Control and Prevention	Colorado Department of Health Lab
1215	EPI_ISL_173824	B/Tennessee/01/2014	2014-12-03	Centers for Disease Control and Prevention	St. Jude Children's Research Hospital
1216	EPI_ISL_222943	B/Pennsylvania/38/2016	2016-03-31	Centers for Disease Control and Prevention	Pennsylvania Department of Health
1217	EPI_ISL_410893	B/Minnesota/07/2020	2020-01-11	Centers for Disease Control and Prevention	Minnesota Department of Health
1218	EPI_ISL_296654	B/Florida/01/2018	2018-01-02	Centers for Disease Control and Prevention	Florida Department of Health-Tampa
1219	EPI_ISL_313175	B/Virginia/13/2018	2018-04-17	Centers for Disease Control and Prevention	Virginia Division of Consolidated Laboratories
1220	EPI_ISL_238887	B/New_Mexico/49/2016	2016-10-26	Centers for Disease Control and Prevention	New Mexico Department of Health
1221	EPI_ISL_214305	B/Utah/51/2015	2015-12-24	Centers for Disease Control and Prevention	Utah Department of Health
1222	EPI_ISL_402908	B/Nebraska/11/2019	2019-12-16	Centers for Disease Control and Prevention	Nebraska Public Health Lab
1223	EPI_ISL_182691	B/Wisconsin/13/2015	2015-03-18	Centers for Disease Control and Prevention	Marshfield Clinic Research Foundation
1224	EPI_ISL_362541	B/North_Carolina/01/2019	2019-03-24	Centers for Disease Control and Prevention	North Carolina State Laboratory of Public Health
1225	EPI_ISL_264395	B/Michigan/42/2017	2017-04-22	Centers for Disease Control and Prevention	Michigan Department of Community Health
1226	EPI_ISL_214264	B/Texas/07/2016	2016-01-25	Centers for Disease Control and Prevention	Houston Department of Health and Human Services
1227	EPI_ISL_288623	B/Pennsylvania/49/2017	2017-11-20	Centers for Disease Control and Prevention	Pennsylvania Department of Health
1228	EPI_ISL_264117	B/Massachusetts/12/2017	2017-04-13	Centers for Disease Control and Prevention	Massachusetts Department of Public Health
1229	EPI_ISL_214293	B/Florida/12/2016	2016-01-29	Centers for Disease Control and Prevention	Florida Department of Health-Tampa
1230	EPI_ISL_305115	B/Texas/16/2018	2018-02-26	Centers for Disease Control and Prevention	Texas Department of State Health Services-Laboratory Services
1231	EPI_ISL_206963	B/Iowa/32/2015	2015-12-11	Centers for Disease Control and Prevention	Iowa State Hygienic Laboratory
1232	EPI_ISL_296640	B/Mississippi/01/2018	2018-01-03	Centers for Disease Control and Prevention	Mississippi Public Health Laboratory
1233	EPI_ISL_362505	B/Massachusetts/12/2019	2019-04-05	Centers for Disease Control and Prevention	Massachusetts Department of Public Health
1234	EPI_ISL_320897	B/Hawaii/28/2018	2018-06-26	Centers for Disease Control and Prevention	State of Hawaii Department of Health
1235	EPI_ISL_361740	B/Pennsylvania/47/2018	2018-01-24	Centers for Disease Control and Prevention	Children's Hospital of Pittsburgh UPMC
1236	EPI_ISL_289265	B/Pennsylvania/70/2016	2016-12-20	Centers for Disease Control and Prevention	Children's Hospital of Pittsburgh UPMC
1237	EPI_ISL_222923	B/Iowa/13/2016	2016-04-02	Centers for Disease Control and Prevention	Iowa State Hygienic Laboratory
1238	EPI_ISL_296653	B/Florida/113/2017	2017-12-26	Centers for Disease Control and Prevention	Florida Department of Health-Tampa
1239	EPI_ISL_207250	B/Hawaii/34/2015	2015-10-25	Centers for Disease Control and Prevention	State of Hawaii Department of Health
1240	EPI_ISL_361795	B/Pennsylvania/51/2018	2018-01-29	Centers for Disease Control and Prevention	Children's Hospital of Pittsburgh UPMC
1241	EPI_ISL_296628	B/New_Hampshire/01/2018	2018-01-10	Centers for Disease Control and Prevention	New Hampshire Public Health Laboratories
1242	EPI_ISL_264391	B/Florida/25/2017	2017-03-28	Centers for Disease Control and Prevention	Florida Department of Health-Tampa
1243	EPI_ISL_289287	B/Pennsylvania/41/2017	2017-04-11	Centers for Disease Control and Prevention	Children's Hospital of Pittsburgh UPMC
1244	EPI_ISL_313115	B/Alaska/13/2018	2018-04-18	Centers for Disease Control and Prevention	Alaska State Virology Lab
1245	EPI_ISL_305135	B/Indiana/08/2018	2018-02-21	Centers for Disease Control and Prevention	Indiana State Department of Health Laboratories
1246	EPI_ISL_353565	B/Pennsylvania/06/2019	2019-02-22	Centers for Disease Control and Prevention	Pennsylvania Department of Health
1247	EPI_ISL_288606	B/Oklahoma/16/2017	2017-11-18	Centers for Disease Control and Prevention	Oklahoma State Department of Health
1248	EPI_ISL_289262	B/Pennsylvania/39/2017	2017-03-28	Centers for Disease Control and Prevention	Children's Hospital of Pittsburgh UPMC
1249	EPI_ISL_296340	B/South_Dakota/37/2017	2017-12-14	Centers for Disease Control and Prevention	South Dakota Public Health Lab
1250	EPI_ISL_182696	B/Vermont/16/2015	2015-03-14	Centers for Disease Control and Prevention	Vermont Department of Health Laboratory
1251	EPI_ISL_412312	B/Delaware/04/2020	2020-01-10	Centers for Disease Control and Prevention	Delaware Public Health Lab
1252	EPI_ISL_313116	B/Hawaii/16/2018	2018-04-04	Centers for Disease Control and Prevention	State of Hawaii Department of Health
1253	EPI_ISL_222992	B/South_Dakota/14/2016	2016-04-06	Centers for Disease Control and Prevention	South Dakota Public Health Lab
1254	EPI_ISL_264404	B/Rhode_Island/08/2017	2017-04-13	Centers for Disease Control and Prevention	Rhode Island Department of Health
1255	EPI_ISL_182728	B/New_Hampshire/05/2015	2015-04-15	Centers for Disease Control and Prevention	New Hampshire Public Health Laboratories
1256	EPI_ISL_305153	B/Oklahoma/06/2018	2018-03-06	Centers for Disease Control and Prevention	Oklahoma State Department of Health
1257	EPI_ISL_222978	B/New_Hampshire/19/2016	2016-04-11	Centers for Disease Control and Prevention	New Hampshire Public Health Laboratories
1258	EPI_ISL_322003	B/Pennsylvania/23/2018	2018-02-09	Centers for Disease Control and Prevention	Children's Hospital of Pittsburgh UPMC
1259	EPI_ISL_223000	B/North_Carolina/16/2016	2016-04-13	Centers for Disease Control and Prevention	North Carolina State Laboratory of Public Health
1260	EPI_ISL_361832	B/Pennsylvania/45/2018	2018-01-23	Centers for Disease Control and Prevention	Children's Hospital of Pittsburgh UPMC
1261	EPI_ISL_354363	B/California/16/2019	2019-03-26	Centers for Disease Control and Prevention	California Department of Health Services
1262	EPI_ISL_247667	B/Mississippi/01/2017	2017-01-12	Centers for Disease Control and Prevention	Mississippi Public Health Laboratory
1263	EPI_ISL_354376	B/Connecticut/03/2019	2019-03-17	Centers for Disease Control and Prevention	Connecticut Department. of Public Health
1264	EPI_ISL_248358	B/Pennsylvania/67/2016	2016-12-15	Centers for Disease Control and Prevention	UPMC-CLB Dept of Microbiology
1265	EPI_ISL_313089	B/Florida/30/2018	2018-05-07	Centers for Disease Control and Prevention	Florida Department of Health-Tampa
1266	EPI_ISL_314031	B/South_Dakota/17/2018	2018-05-02	Centers for Disease Control and Prevention	South Dakota Public Health Lab
1267	EPI_ISL_182717	B/Maine/05/2015	2015-04-03	Centers for Disease Control and Prevention	Maine Health and Environmental Testing Laboratory
1268	EPI_ISL_305106	B/Tennessee/02/2018	2018-01-08	Centers for Disease Control and Prevention	St. Jude Children's Research Hospital
1269	EPI_ISL_361770	B/Pennsylvania/50/2018	2018-01-26	Centers for Disease Control and Prevention	Children's Hospital of Pittsburgh UPMC
1270	EPI_ISL_305162	B/South_Dakota/08/2018	2018-02-21	Centers for Disease Control and Prevention	South Dakota Public Health Lab
1271	EPI_ISL_190447	B/Connecticut/56/2015	2015-04-02	Centers for Disease Control and Prevention	Connecticut Department. of Public Health
1272	EPI_ISL_247652	B/Minnesota/01/2017	2017-01-02	Centers for Disease Control and Prevention	Minnesota Department of Health
1273	EPI_ISL_182716	B/Wisconsin/33/2015	2015-04-01	Centers for Disease Control and Prevention	Wisconsin State Laboratory of Hygiene
1274	EPI_ISL_296635	B/Connecticut/56/2017	2017-12-22	Centers for Disease Control and Prevention	Connecticut Department. of Public Health
1275	EPI_ISL_362516	B/Pennsylvania/18/2019	2019-04-23	Centers for Disease Control and Prevention	Pennsylvania Department of Health
1276	EPI_ISL_313081	B/Connecticut/32/2018	2018-04-30	Centers for Disease Control and Prevention	Connecticut Department. of Public Health
1277	EPI_ISL_214334	B/Oregon/12/2016	2016-01-29	Centers for Disease Control and Prevention	Oregon Public Health Laboratory
1278	EPI_ISL_402958	B/Arizona/34/2019	2019-12-08	Centers for Disease Control and Prevention	Arizona Department of Health Services
1279	EPI_ISL_354377	B/Maryland/09/2019	2019-03-05	Centers for Disease Control and Prevention	Maryland Department of Health and Mental Hygiene
1280	EPI_ISL_304363	B/Florida/13/2018	2018-02-20	Centers for Disease Control and Prevention	Florida Department of Health-Jacksonville
1281	EPI_ISL_238865	B/Hawaii/43/2016	2016-09-21	Centers for Disease Control and Prevention	State of Hawaii Department of Health
1282	EPI_ISL_402706	B/Wisconsin/45/2019	2019-12-02	Centers for Disease Control and Prevention	Wisconsin State Laboratory of Hygiene
1283	EPI_ISL_264399	B/New_Hampshire/09/2017	2017-04-06	Centers for Disease Control and Prevention	New Hampshire Public Health Laboratories
1284	EPI_ISL_288630	B/Louisiana/56/2017	2017-11-15	Centers for Disease Control and Prevention	Louisiana Department of Health and Hospitals
1285	EPI_ISL_296305	B/Mississippi/21/2017	2017-12-19	Centers for Disease Control and Prevention	Mississippi Public Health Laboratory
1286	EPI_ISL_386899	B/West_Virginia/11/2019	2019-07-31	Centers for Disease Control and Prevention	West Virginia Office of Laboratory Services
1287	EPI_ISL_313612	B/Wisconsin/01/2018	2018-01-02	Centers for Disease Control and Prevention	Wisconsin State Laboratory of Hygiene
1288	EPI_ISL_321193	B/Florida/31/2018	2018-05-07	Centers for Disease Control and Prevention	Florida Department of Health-Tampa
1289	EPI_ISL_214314	B/Idaho/13/2016	2016-01-31	Centers for Disease Control and Prevention	State of Idaho Bureau of Laboratories
1290	EPI_ISL_410862	B/Florida/01/2020	2020-01-10	Centers for Disease Control and Prevention	Florida Department of Health-Jacksonville
1291	EPI_ISL_296634	B/Pennsylvania/02/2018	2018-01-19	Centers for Disease Control and Prevention	Pennsylvania Department of Health
1292	EPI_ISL_296641	B/Florida/112/2017	2017-12-22	Centers for Disease Control and Prevention	Florida Department of Health-Jacksonville
1293	EPI_ISL_305122	B/New_Hampshire/07/2018	2018-02-13	Centers for Disease Control and Prevention	New Hampshire Public Health Laboratories
1294	EPI_ISL_222982	B/Kentucky/18/2016	2016-04-08	Centers for Disease Control and Prevention	Kentucky Division of Laboratory Services
1295	EPI_ISL_255260	B/Minnesota/09/2017	2017-02-19	Centers for Disease Control and Prevention	Minnesota Department of Health
1296	EPI_ISL_256117	B/Utah/09/2017	2017-03-04	Centers for Disease Control and Prevention	Utah Department of Health
1297	EPI_ISL_247643	B/Maine/01/2017	2017-01-05	Centers for Disease Control and Prevention	Maine Health and Environmental Testing Laboratory
1298	EPI_ISL_313128	B/Wisconsin/28/2018	2018-05-02	Centers for Disease Control and Prevention	Wisconsin State Laboratory of Hygiene
1299	EPI_ISL_223754	B/Texas/85/2016	2016-04-27	Centers for Disease Control and Prevention	Texas Department of State Health Services-Laboratory Services
1300	EPI_ISL_305113	B/New_Mexico/08/2018	2018-02-25	Centers for Disease Control and Prevention	New Mexico Department of Health
1301	EPI_ISL_288611	B/Kentucky/17/2017	2017-10-27	Centers for Disease Control and Prevention	Kentucky Division of Laboratory Services
1302	EPI_ISL_305127	B/Georgia/07/2018	2018-02-23	Centers for Disease Control and Prevention	Georgia Public Health Laboratory
1303	EPI_ISL_255262	B/Mississippi/05/2017	2017-02-17	Centers for Disease Control and Prevention	Mississippi Public Health Laboratory
1304	EPI_ISL_313162	B/Montana/27/2018	2018-04-20	Centers for Disease Control and Prevention	Montana Laboratory Services Bureau
1305	EPI_ISL_361830	B/Pennsylvania/44/2018	2018-01-23	Centers for Disease Control and Prevention	Children's Hospital of Pittsburgh UPMC
1306	EPI_ISL_222962	B/Florida/51/2016	2016-04-04	Centers for Disease Control and Prevention	Florida Department of Health-Tampa
1307	EPI_ISL_304364	B/California/14/2018	2018-02-16	Centers for Disease Control and Prevention	California Department of Health Services
1308	EPI_ISL_321187	B/Florida/33/2018	2018-05-14	Centers for Disease Control and Prevention	Florida Department of Health-Jacksonville
1309	EPI_ISL_313148	B/District_Of_Columbia/10/2018	2018-03-08	Centers for Disease Control and Prevention	DC Public Health Lab
1310	EPI_ISL_182698	B/Nebraska/05/2015	2015-03-23	Centers for Disease Control and Prevention	Nebraska Public Health Lab
1311	EPI_ISL_354391	B/California/14/2019	2019-03-18	Centers for Disease Control and Prevention	California Department of Health Services
1312	EPI_ISL_255256	B/Arkansas/04/2017	2017-02-14	Centers for Disease Control and Prevention	Arkansas Department of Health
1313	EPI_ISL_296378	B/Montana/02/2018	2018-01-06	Centers for Disease Control and Prevention	Montana Laboratory Services Bureau
1314	EPI_ISL_238985	B/Florida/90/2016	2016-10-27	Centers for Disease Control and Prevention	Florida Department of Health-Jacksonville
1315	EPI_ISL_305160	B/Hawaii/11/2018	2018-02-12	Centers for Disease Control and Prevention	State of Hawaii Department of Health
1316	EPI_ISL_353604	B/Maryland/07/2019	2019-02-15	Centers for Disease Control and Prevention	Maryland Department of Health and Mental Hygiene
1317	EPI_ISL_305149	B/Wisconsin/15/2018	2018-03-06	Centers for Disease Control and Prevention	Wisconsin State Laboratory of Hygiene
1318	EPI_ISL_222928	B/Illinois/04/2016	2016-03-05	Centers for Disease Control and Prevention	Illinois Department of Public Health-Chicago
1319	EPI_ISL_296301	B/Iowa/37/2017	2017-12-12	Centers for Disease Control and Prevention	Iowa State Hygienic Laboratory
1320	EPI_ISL_173754	B/Alaska/01/2015	2015-01-15	Centers for Disease Control and Prevention	Alaska State Virology Lab
1321	EPI_ISL_214303	B/Utah/24/2016	2016-01-14	Centers for Disease Control and Prevention	Utah Department of Health
1322	EPI_ISL_222937	B/Delaware/21/2016	2016-04-08	Centers for Disease Control and Prevention	Delaware Public Health Lab
1323	EPI_ISL_313220	B/Louisiana/11/2018	2018-03-14	Centers for Disease Control and Prevention	Louisiana Department of Health and Hospitals
1324	EPI_ISL_214290	B/Florida/07/2016	2016-01-10	Centers for Disease Control and Prevention	Florida Department of Health-Tampa
1325	EPI_ISL_296325	B/Alabama/18/2017	2017-11-30	Centers for Disease Control and Prevention	ADPH Bureau of Clinical Laboratories
1326	EPI_ISL_296349	B/California/04/2018	2018-01-01	Centers for Disease Control and Prevention	California Department of Health Services
1327	EPI_ISL_247662	B/Michigan/62/2016	2016-12-29	Centers for Disease Control and Prevention	Michigan Department of Community Health
1328	EPI_ISL_313083	B/Delaware/28/2018	2018-05-01	Centers for Disease Control and Prevention	Delaware Public Health Lab
1329	EPI_ISL_255247	B/Wyoming/01/2017	2017-02-07	Centers for Disease Control and Prevention	Wyoming Public Health Laboratory
1330	EPI_ISL_207253	B/California/112/2015	2015-12-18	Centers for Disease Control and Prevention	California Department of Health Services
1331	EPI_ISL_214317	B/California/21/2016	2016-01-18	Centers for Disease Control and Prevention	California Department of Health Services
1332	EPI_ISL_305148	B/Wisconsin/14/2018	2018-03-02	Centers for Disease Control and Prevention	Wisconsin State Laboratory of Hygiene
1333	EPI_ISL_182723	B/Minnesota/02/2015	2015-04-07	Centers for Disease Control and Prevention	Minnesota Department of Health
1334	EPI_ISL_182706	B/Wisconsin/17/2015	2015-03-23	Centers for Disease Control and Prevention	Marshfield Clinic Research Foundation
1335	EPI_ISL_223008	B/Idaho/36/2016	2016-04-10	Centers for Disease Control and Prevention	State of Idaho Bureau of Laboratories
1336	EPI_ISL_412322	B/Iowa/04/2020	2020-01-20	Centers for Disease Control and Prevention	Iowa State Hygienic Laboratory
1337	EPI_ISL_288632	B/Minnesota/49/2017	2017-11-20	Centers for Disease Control and Prevention	Minnesota Department of Health
1338	EPI_ISL_288583	B/North_Carolina/27/2017	2017-10-23	Centers for Disease Control and Prevention	North Carolina State Laboratory of Public Health
1339	EPI_ISL_182693	B/Washington/11/2015	2015-03-05	Centers for Disease Control and Prevention	Marshfield Clinic Research Foundation
1340	EPI_ISL_238885	B/Michigan/34/2016	2016-10-17	Centers for Disease Control and Prevention	Michigan Department of Community Health
1341	EPI_ISL_182676	B/Iowa/12/2015	2015-03-20	Centers for Disease Control and Prevention	Iowa State Hygienic Laboratory
1342	EPI_ISL_313119	B/Oregon/18/2018	2018-04-22	Centers for Disease Control and Prevention	Oregon Public Health Laboratory
1343	EPI_ISL_354378	B/Maryland/08/2019	2019-03-05	Centers for Disease Control and Prevention	Maryland Department of Health and Mental Hygiene
1344	EPI_ISL_255798	B/Texas/171/2016	2016-12-22	Centers for Disease Control and Prevention	Baylor Scott and White Health
1345	EPI_ISL_222885	B/California/45/2016	2016-02-29	Centers for Disease Control and Prevention	California Department of Health Services
1346	EPI_ISL_222987	B/South_Dakota/09/2016	2016-03-21	Centers for Disease Control and Prevention	South Dakota Public Health Lab
1347	EPI_ISL_247697	B/South_Dakota/01/2017	2017-01-03	Centers for Disease Control and Prevention	South Dakota Public Health Lab
1348	EPI_ISL_313149	B/Arizona/26/2018	2018-02-13	Centers for Disease Control and Prevention	Arizona Department of Health Services
1349	EPI_ISL_305146	B/Michigan/16/2018	2018-02-19	Centers for Disease Control and Prevention	Michigan Department of Community Health
1350	EPI_ISL_207244	B/California/110/2015	2015-12-12	Centers for Disease Control and Prevention	California Department of Health Services
1351	EPI_ISL_247678	B/Georgia/03/2017	2017-01-12	Centers for Disease Control and Prevention	Georgia Public Health Laboratory
1352	EPI_ISL_256118	B/Washington/13/2017	2017-02-21	Centers for Disease Control and Prevention	Washington State Public Health Laboratory
1353	EPI_ISL_313127	B/Iowa/17/2018	2018-04-30	Centers for Disease Control and Prevention	Iowa State Hygienic Laboratory
1354	EPI_ISL_222968	B/Washington/75/2016	2016-03-21	Centers for Disease Control and Prevention	Washington State Public Health Laboratory
1355	EPI_ISL_248354	B/Michigan/56/2016	2016-12-14	Centers for Disease Control and Prevention	University of Michigan SPH EPID
1356	EPI_ISL_402700	B/Minnesota/27/2019	2019-12-06	Centers for Disease Control and Prevention	Minnesota Department of Health
1357	EPI_ISL_255790	B/Hawaii/05/2017	2017-02-08	Centers for Disease Control and Prevention	State of Hawaii Department of Health
1358	EPI_ISL_305179	B/Florida/15/2018	2018-02-26	Centers for Disease Control and Prevention	Florida Department of Health-Tampa
1359	EPI_ISL_173816	B/Pennsylvania/08/2014	2014-12-17	Centers for Disease Control and Prevention	Pennsylvania Department of Health
1360	EPI_ISL_214281	B/Delaware/01/2016	2016-01-27	Centers for Disease Control and Prevention	Delaware Public Health Lab
1361	EPI_ISL_288627	B/Mississippi/19/2017	2017-11-21	Centers for Disease Control and Prevention	Mississippi Public Health Laboratory
1362	EPI_ISL_296377	B/Montana/01/2018	2018-01-02	Centers for Disease Control and Prevention	Montana Laboratory Services Bureau
1363	EPI_ISL_296293	B/Illinois/50/2017	2017-12-19	Centers for Disease Control and Prevention	Illinois Department of Public Health-Carbondale
1364	EPI_ISL_214297	B/Wyoming/07/2016	2016-01-20	Centers for Disease Control and Prevention	Wyoming Public Health Laboratory
1365	EPI_ISL_313124	B/Michigan/33/2018	2018-04-19	Centers for Disease Control and Prevention	Michigan Department of Community Health
1366	EPI_ISL_296321	B/Wisconsin/80/2017	2017-12-20	Centers for Disease Control and Prevention	Wisconsin State Laboratory of Hygiene
1367	EPI_ISL_214301	B/Utah/19/2016	2016-01-20	Centers for Disease Control and Prevention	Utah Department of Health
1368	EPI_ISL_313146	B/Maine/27/2018	2018-04-30	Centers for Disease Control and Prevention	Maine Health and Environmental Testing Laboratory
1369	EPI_ISL_2246189	B/Minnesota/37/2019	2019-12-30	Centers for Disease Control and Prevention	Vanderbilt University Medical Center
1370	EPI_ISL_256119	B/Wyoming/03/2017	2017-02-26	Centers for Disease Control and Prevention	Wyoming Public Health Laboratory
1371	EPI_ISL_288612	B/New_Jersey/35/2017	2017-10-31	Centers for Disease Control and Prevention	New Jersey Department of Health & Senior Services
1372	EPI_ISL_313219	B/Florida/28/2018	2018-04-19	Centers for Disease Control and Prevention	Florida Department of Health-Tampa
1373	EPI_ISL_289263	B/Pennsylvania/69/2016	2016-12-06	Centers for Disease Control and Prevention	Children's Hospital of Pittsburgh UPMC
1374	EPI_ISL_255236	B/Mississippi/03/2017	2017-01-30	Centers for Disease Control and Prevention	Mississippi Public Health Laboratory
1375	EPI_ISL_255248	B/Wyoming/02/2017	2017-02-14	Centers for Disease Control and Prevention	Wyoming Public Health Laboratory
1376	EPI_ISL_248357	B/Pennsylvania/01/2017	2017-01-08	Centers for Disease Control and Prevention	UPMC-CLB Dept of Microbiology
1377	EPI_ISL_182722	B/Vermont/04/2015	2015-04-05	Centers for Disease Control and Prevention	Vermont Department of Health Laboratory
1378	EPI_ISL_296363	B/New_Jersey/46/2017	2017-12-31	Centers for Disease Control and Prevention	New Jersey Department of Health & Senior Services
1379	EPI_ISL_214328	B/Pennsylvania/03/2016	2016-01-31	Centers for Disease Control and Prevention	UPMC-CLB Dept of Microbiology
1380	EPI_ISL_214267	B/Kansas/01/2016	2016-02-14	Centers for Disease Control and Prevention	Kansas Department of Health and Environment
1381	EPI_ISL_214333	B/Oregon/11/2016	2016-01-21	Centers for Disease Control and Prevention	Oregon Public Health Laboratory
1382	EPI_ISL_313180	B/Georgia/20/2017	2017-04-01	Centers for Disease Control and Prevention	Georgia Public Health Laboratory
1383	EPI_ISL_222957	B/Maine/21/2016	2016-04-11	Centers for Disease Control and Prevention	Maine Health and Environmental Testing Laboratory
1384	EPI_ISL_222901	B/Florida/34/2016	2016-02-20	Centers for Disease Control and Prevention	Florida Department of Health-Jacksonville
1385	EPI_ISL_247617	B/Arizona/37/2016	2016-12-13	Centers for Disease Control and Prevention	Arizona Department of Health Services
1386	EPI_ISL_288629	B/Montana/22/2017	2017-11-17	Centers for Disease Control and Prevention	Montana Laboratory Services Bureau
1387	EPI_ISL_313224	B/Oklahoma/13/2018	2018-04-16	Centers for Disease Control and Prevention	Oklahoma State Department of Health
1388	EPI_ISL_305138	B/Iowa/07/2018	2018-02-22	Centers for Disease Control and Prevention	Iowa State Hygienic Laboratory
1389	EPI_ISL_313069	B/West_Virginia/25/2018	2018-04-11	Centers for Disease Control and Prevention	West Virginia Office of Laboratory Services
1390	EPI_ISL_264124	B/New_York/19/2017	2017-04-12	Centers for Disease Control and Prevention	New York State Department of Health
1391	EPI_ISL_214311	B/Idaho/08/2016	2016-01-24	Centers for Disease Control and Prevention	State of Idaho Bureau of Laboratories
1392	EPI_ISL_214318	B/California/22/2016	2016-01-22	Centers for Disease Control and Prevention	California Department of Health Services
1393	EPI_ISL_313174	B/West_Virginia/28/2018	2018-04-22	Centers for Disease Control and Prevention	West Virginia Office of Laboratory Services
1394	EPI_ISL_222918	B/New_Hampshire/14/2016	2016	Centers for Disease Control and Prevention	New Hampshire Public Health Laboratories
1395	EPI_ISL_173839	B/Wisconsin/02/2015	2015-01-21	Centers for Disease Control and Prevention	Marshfield Clinic Research Foundation
1396	EPI_ISL_182679	B/California/11/2015	2015-04-11	Centers for Disease Control and Prevention	California Department of Health Services
1397	EPI_ISL_296275	B/Wyoming/01/2018	2018-01-08	Centers for Disease Control and Prevention	Wyoming Public Health Laboratory
1398	EPI_ISL_182707	B/Wisconsin/18/2015	2015-03-24	Centers for Disease Control and Prevention	Marshfield Clinic Research Foundation
1399	EPI_ISL_247658	B/Montana/01/2017	2017-01-02	Centers for Disease Control and Prevention	Montana Laboratory Services Bureau
1400	EPI_ISL_288634	B/Missouri/10/2017	2017-11-21	Centers for Disease Control and Prevention	Missouri Department. of Health & Senior Services
1401	EPI_ISL_305152	B/Tennessee/05/2018	2018-02-19	Centers for Disease Control and Prevention	Tennessee Department of Health Laboratory-Nashville
1402	EPI_ISL_222938	B/Delaware/22/2016	2016-04-11	Centers for Disease Control and Prevention	Delaware Public Health Lab
1403	EPI_ISL_288644	B/New_York/32/2017	2017-10-30	Centers for Disease Control and Prevention	New York State Department of Health
1404	EPI_ISL_247659	B/Montana/02/2017	2017-01-09	Centers for Disease Control and Prevention	Montana Laboratory Services Bureau
1405	EPI_ISL_289282	B/Pennsylvania/32/2017	2017-03-05	Centers for Disease Control and Prevention	Children's Hospital of Pittsburgh UPMC
1406	EPI_ISL_182705	B/Delaware/04/2015	2015-03-24	Centers for Disease Control and Prevention	Delaware Public Health Lab
1407	EPI_ISL_223732	B/Iowa/23/2016	2016-05-08	Centers for Disease Control and Prevention	Iowa State Hygienic Laboratory
1408	EPI_ISL_288628	B/Arizona/84/2017	2017-11-06	Centers for Disease Control and Prevention	Arizona Department of Health Services
1409	EPI_ISL_222954	B/Texas/72/2016	2016-04-05	Centers for Disease Control and Prevention	Texas Department of State Health Services-Laboratory Services
1410	EPI_ISL_214310	B/Idaho/05/2016	2016-01-22	Centers for Disease Control and Prevention	State of Idaho Bureau of Laboratories
1411	EPI_ISL_313091	B/Vermont/11/2018	2018-04-17	Centers for Disease Control and Prevention	Vermont Department of Health Laboratory
1412	EPI_ISL_296348	B/California/05/2018	2018-01-02	Centers for Disease Control and Prevention	California Department of Health Services
1413	EPI_ISL_272630	B/Hawaii/36/2017	2017-06-14	Centers for Disease Control and Prevention	State of Hawaii Department of Health
1414	EPI_ISL_305163	B/California/12/2018	2018-01-29	Centers for Disease Control and Prevention	California Department of Health Services
1415	EPI_ISL_296309	B/Missouri/01/2018	2018-01-06	Centers for Disease Control and Prevention	Missouri Department. of Health & Senior Services
1416	EPI_ISL_354358	B/Virginia/06/2019	2019-03-12	Centers for Disease Control and Prevention	Virginia Division of Consolidated Laboratories
1417	EPI_ISL_207269	B/Utah/44/2015	2015-12-19	Centers for Disease Control and Prevention	Utah Department of Health
1418	EPI_ISL_361708	B/Wisconsin/176/2018	2018-03-21	Centers for Disease Control and Prevention	Marshfield Clinic Research Foundation
1419	EPI_ISL_296350	B/California/06/2018	2018-01-02	Centers for Disease Control and Prevention	California Department of Health Services
1420	EPI_ISL_247675	B/Delaware/03/2017	2017-01-14	Centers for Disease Control and Prevention	Delaware Public Health Lab
1421	EPI_ISL_288575	B/Florida/101/2017	2017-10-30	Centers for Disease Control and Prevention	Florida Department of Health-Tampa
1422	EPI_ISL_330060	B/Hawaii/31/2018	2018-08-14	Centers for Disease Control and Prevention	State of Hawaii Department of Health
1423	EPI_ISL_305156	B/Nebraska/09/2018	2018-03-01	Centers for Disease Control and Prevention	Nebraska Public Health Lab
1424	EPI_ISL_173778	B/Kansas/01/2015	2015-01-21	Centers for Disease Control and Prevention	Kansas Department of Health and Environment
1425	EPI_ISL_264123	B/New_York/18/2017	2017-04-03	Centers for Disease Control and Prevention	New York State Department of Health
1426	EPI_ISL_362538	B/California/18/2019	2019-04-20	Centers for Disease Control and Prevention	California Department of Health Services
1427	EPI_ISL_214325	B/Washington/28/2016	2016-01-23	Centers for Disease Control and Prevention	Washington State Public Health Laboratory
1428	EPI_ISL_304365	B/Vermont/06/2018	2018-02-19	Centers for Disease Control and Prevention	Vermont Department of Health Laboratory
1429	EPI_ISL_314028	B/Wisconsin/30/2018	2018-05-20	Centers for Disease Control and Prevention	Wisconsin State Laboratory of Hygiene
1430	EPI_ISL_296646	B/Rhode_Island/12/2017	2017-12-20	Centers for Disease Control and Prevention	Rhode Island Department of Health
1431	EPI_ISL_207245	B/California/113/2015	2015-12-09	Centers for Disease Control and Prevention	California Department of Health Services
1432	EPI_ISL_182703	B/Texas/48/2015	2015-03-25	Centers for Disease Control and Prevention	Texas Department of State Health Services-Laboratory Services
1433	EPI_ISL_182720	B/Massachusetts/03/2015	2015-04-04	Centers for Disease Control and Prevention	Massachusetts Department of Public Health
1434	EPI_ISL_238989	B/Hawaii/50/2016	2016-10-25	Centers for Disease Control and Prevention	State of Hawaii Department of Health
1435	EPI_ISL_296265	B/Maine/01/2018	2018-01-12	Centers for Disease Control and Prevention	Maine Health and Environmental Testing Laboratory
1436	EPI_ISL_207242	B/Arizona/12/2015	2015-12-21	Centers for Disease Control and Prevention	Arizona Department of Health Services
1437	EPI_ISL_222969	B/Minnesota/17/2016	2016-04-13	Centers for Disease Control and Prevention	Minnesota Department of Health
1438	EPI_ISL_304367	B/New_York/05/2018	2018-02-07	Centers for Disease Control and Prevention	New York State Department of Health
1439	EPI_ISL_264388	B/Connecticut/25/2017	2017-04-02	Centers for Disease Control and Prevention	Connecticut Department. of Public Health
1440	EPI_ISL_222911	B/Wisconsin/20/2016	2016-03-16	Centers for Disease Control and Prevention	Wisconsin State Laboratory of Hygiene
1441	EPI_ISL_182718	B/Maine/06/2015	2015-04-06	Centers for Disease Control and Prevention	Maine Health and Environmental Testing Laboratory
1442	EPI_ISL_206961	B/Wisconsin/89/2015	2015-12-25	Centers for Disease Control and Prevention	Wisconsin State Laboratory of Hygiene
1443	EPI_ISL_361835	B/Pennsylvania/54/2018	2018-01-31	Centers for Disease Control and Prevention	Children's Hospital of Pittsburgh UPMC
1444	EPI_ISL_354352	B/Wisconsin/12/2019	2019-03-28	Centers for Disease Control and Prevention	Wisconsin State Laboratory of Hygiene
1445	EPI_ISL_2246163	B/Minnesota/34/2019	2019-12-03	Centers for Disease Control and Prevention	Vanderbilt University Medical Center
1446	EPI_ISL_189837	B/Indiana/20/2015	2015-04-10	Centers for Disease Control and Prevention	Indiana State Department of Health Laboratories
1447	EPI_ISL_313118	B/Oregon/17/2018	2018-04-18	Centers for Disease Control and Prevention	Oregon Public Health Laboratory
1448	EPI_ISL_305154	B/Oklahoma/07/2018	2018-03-11	Centers for Disease Control and Prevention	Oklahoma State Department of Health
1449	EPI_ISL_248268	B/Florida/04/2017	2017-01-21	Centers for Disease Control and Prevention	Florida Department of Health-Jacksonville
1450	EPI_ISL_255264	B/Missouri/06/2017	2017-02-21	Centers for Disease Control and Prevention	Missouri Department. of Health & Senior Services
1451	EPI_ISL_313125	B/New_Mexico/11/2018	2018-03-14	Centers for Disease Control and Prevention	New Mexico Department of Health
1452	EPI_ISL_321991	B/Wisconsin/34/2018	2018-08-16	Centers for Disease Control and Prevention	Wisconsin State Laboratory of Hygiene
1453	EPI_ISL_353593	B/Minnesota/06/2019	2019-03-28	Centers for Disease Control and Prevention	Minnesota Department of Health
1454	EPI_ISL_306166	B/Kentucky/13/2018	2018-03-07	Centers for Disease Control and Prevention	Kentucky Division of Laboratory Services
1455	EPI_ISL_413819	B/Connecticut/08/2020	2020-02-08	Centers for Disease Control and Prevention	Connecticut Department. of Public Health
1456	EPI_ISL_249912	B/Arizona/01/2017	2017-01-24	Centers for Disease Control and Prevention	Arizona Department of Health Services
1457	EPI_ISL_314432	B/Oregon/20/2018	2018-05-03	Centers for Disease Control and Prevention	Oregon Public Health Laboratory
1458	EPI_ISL_298436	B/Nevada/15/2017	2017-12-31	Centers for Disease Control and Prevention	Southern Nevada Public Health Lab
1459	EPI_ISL_200795	B/Montana/15/2015	2015-09-27	Centers for Disease Control and Prevention	Montana Laboratory Services Bureau
1460	EPI_ISL_364259	B/New_Jersey/05/2019	2019-05-05	Centers for Disease Control and Prevention	New Jersey Department of Health & Senior Services
1461	EPI_ISL_305887	B/District_Of_Columbia/02/2018	2018-01-11	Centers for Disease Control and Prevention	DC Public Health Lab
1462	EPI_ISL_225248	B/Texas/86/2016	2016-05-02	Centers for Disease Control and Prevention	Houston Department of Health and Human Services
1463	EPI_ISL_413404	B/New_York/21/2019	2019-12-25	Centers for Disease Control and Prevention	New York State Department of Health
1464	EPI_ISL_225236	B/Utah/56/2016	2016-04-23	Centers for Disease Control and Prevention	Utah Department of Health
1465	EPI_ISL_224310	B/Texas/79/2016	2016-04-09	Centers for Disease Control and Prevention	Baylor College of Medicine
1466	EPI_ISL_232257	B/Texas/144/2016	2016-04-07	Centers for Disease Control and Prevention	Baylor Scott and White Health
1467	EPI_ISL_232217	B/Virginia/23/2016	2016-04-21	Centers for Disease Control and Prevention	University of Virginia, Medical Labs/Microbiology
1468	EPI_ISL_315111	B/Alaska/18/2018	2018-06-03	Centers for Disease Control and Prevention	Alaska State Virology Lab
1469	EPI_ISL_232376	B/Florida/59/2016	2016-05-10	Centers for Disease Control and Prevention	Florida Department of Health-Tampa
1470	EPI_ISL_241676	B/Florida/101/2016	2016-12-08	Centers for Disease Control and Prevention	Florida Department of Health-Tampa
1471	EPI_ISL_338735	B/Wisconsin/35/2018	2018-09-10	Centers for Disease Control and Prevention	Wisconsin State Laboratory of Hygiene
1472	EPI_ISL_257739	B/Connecticut/11/2017	2017-01-25	Centers for Disease Control and Prevention	Connecticut Department. of Public Health
1473	EPI_ISL_207586	B/Indiana/01/2016	2016-01-03	Centers for Disease Control and Prevention	Indiana State Department of Health Laboratories
1474	EPI_ISL_249867	B/Delaware/07/2017	2017-01-31	Centers for Disease Control and Prevention	Delaware Public Health Lab
1475	EPI_ISL_355675	B/Indiana/04/2019	2019-04-01	Centers for Disease Control and Prevention	Indiana State Department of Health Laboratories
1476	EPI_ISL_306830	B/Arizona/09/2018	2018-03-03	Centers for Disease Control and Prevention	Arizona Department of Health Services
1477	EPI_ISL_338648	B/Michigan/01/2019	2019-01-01	Centers for Disease Control and Prevention	Michigan Department of Community Health
1478	EPI_ISL_225163	B/Texas/54/2016	2016-02-18	Centers for Disease Control and Prevention	Texas Department of State Health Services-Laboratory Services
1479	EPI_ISL_298449	B/Washington/05/2018	2018-01-12	Centers for Disease Control and Prevention	Seattle & King County Public Health Lab
1480	EPI_ISL_158699	B/Wisconsin/02/2014	2014-01-30	Centers for Disease Control and Prevention	Wisconsin State Laboratory of Hygiene
1481	EPI_ISL_289638	B/Massachusetts/18/2017	2017-11-25	Centers for Disease Control and Prevention	Massachusetts Department of Public Health
1482	EPI_ISL_397140	B/North_Carolina/08/2019	2019-10-15	Centers for Disease Control and Prevention	North Carolina State Laboratory of Public Health
1483	EPI_ISL_331190	B/Wyoming/14/2018	2018-10-04	Centers for Disease Control and Prevention	Wyoming Public Health Laboratory
1484	EPI_ISL_339803	B/Washington/277/2018	2018-12-31	Centers for Disease Control and Prevention	Washington State Public Health Laboratory
1485	EPI_ISL_306158	B/Vermont/07/2018	2018-03-01	Centers for Disease Control and Prevention	Vermont Department of Health Laboratory
1486	EPI_ISL_347827	B/Michigan/03/2019	2019-02-04	Centers for Disease Control and Prevention	Michigan Department of Community Health
1487	EPI_ISL_315138	B/Rhode_Island/12/2018	2018-05-10	Centers for Disease Control and Prevention	Rhode Island Department of Health
1488	EPI_ISL_314033	B/Minnesota/21/2018	2018-05-14	Centers for Disease Control and Prevention	Minnesota Department of Health
1489	EPI_ISL_232267	B/Tennessee/09/2016	2016-05-31	Centers for Disease Control and Prevention	Tennessee Department of Health Laboratory-Nashville
1490	EPI_ISL_233172	B/Pennsylvania/54/2016	2016-04-14	Centers for Disease Control and Prevention	UPMC-CLB Dept of Microbiology
1491	EPI_ISL_305864	B/Alaska/09/2018	2018-03-05	Centers for Disease Control and Prevention	Alaska State Virology Lab
1492	EPI_ISL_306850	B/Utah/17/2018	2018-03-28	Centers for Disease Control and Prevention	Utah Department of Health
1493	EPI_ISL_249880	B/Michigan/06/2017	2017-01-17	Centers for Disease Control and Prevention	Michigan Department of Community Health
1494	EPI_ISL_404727	B/Minnesota/30/2019	2019-12-16	Centers for Disease Control and Prevention	Minnesota Department of Health
1495	EPI_ISL_282224	B/Louisiana/47/2017	2017-09-15	Centers for Disease Control and Prevention	Louisiana Department of Health and Hospitals
1496	EPI_ISL_225188	B/Washington/65/2016	2016-03-24	Centers for Disease Control and Prevention	Marshfield Clinic Research Foundation
1497	EPI_ISL_338651	B/Mississippi/09/2018	2018-12-27	Centers for Disease Control and Prevention	Mississippi Public Health Laboratory
1498	EPI_ISL_315150	B/Washington/37/2018	2018-04-10	Centers for Disease Control and Prevention	Washington State Public Health Laboratory
1499	EPI_ISL_289656	B/Wisconsin/77/2017	2017-12-05	Centers for Disease Control and Prevention	Wisconsin State Laboratory of Hygiene
1500	EPI_ISL_258200	B/Maryland/05/2017	2017-02-14	Centers for Disease Control and Prevention	Maryland Department of Health and Mental Hygiene
1501	EPI_ISL_364248	B/Florida/24/2019	2019-05-18	Centers for Disease Control and Prevention	Florida Department of Health-Tampa
1502	EPI_ISL_232228	B/Florida/78/2016	2016-06-30	Centers for Disease Control and Prevention	Florida Department of Health-Tampa
1503	EPI_ISL_282244	B/Louisiana/53/2017	2017-09-06	Centers for Disease Control and Prevention	Louisiana Department of Health and Hospitals
1504	EPI_ISL_225263	B/Delaware/29/2016	2016-05-06	Centers for Disease Control and Prevention	Delaware Public Health Lab
1505	EPI_ISL_290812	B/Colorado/29/2017	2017-12-18	Centers for Disease Control and Prevention	Colorado Department of Health Lab
1506	EPI_ISL_225198	B/Washington/71/2016	2016-03-16	Centers for Disease Control and Prevention	Washington State Public Health Laboratory
1507	EPI_ISL_225271	B/New_York/38/2016	2016-04-25	Centers for Disease Control and Prevention	New York State Department of Health
1508	EPI_ISL_289633	B/Iowa/36/2017	2017-12-07	Centers for Disease Control and Prevention	Iowa State Hygienic Laboratory
1509	EPI_ISL_240452	B/Mississippi/18/2016	2016-05-03	Centers for Disease Control and Prevention	Mississippi Public Health Laboratory
1510	EPI_ISL_339826	B/Connecticut/35/2018	2018-12-27	Centers for Disease Control and Prevention	Connecticut Department. of Public Health
1511	EPI_ISL_240449	B/Michigan/57/2016	2016-11-17	Centers for Disease Control and Prevention	Michigan Department of Community Health
1512	EPI_ISL_233177	B/California/76/2016	2016-05-16	Centers for Disease Control and Prevention	California Department of Health Services
1513	EPI_ISL_306152	B/Oregon/10/2018	2018-02-24	Centers for Disease Control and Prevention	Oregon Public Health Laboratory
1514	EPI_ISL_273759	B/Alaska/11/2017	2017-07-07	Centers for Disease Control and Prevention	Alaska State Virology Lab
1515	EPI_ISL_241669	B/Montana/18/2016	2016-12-12	Centers for Disease Control and Prevention	Montana Laboratory Services Bureau
1516	EPI_ISL_298429	B/Indiana/02/2018	2018-01-08	Centers for Disease Control and Prevention	Indiana State Department of Health Laboratories
1517	EPI_ISL_282792	B/Minnesota/44/2017	2017-10-08	Centers for Disease Control and Prevention	Minnesota Department of Health
1518	EPI_ISL_305878	B/Arizona/05/2018	2018-01-15	Centers for Disease Control and Prevention	Arizona Department of Health Services
1519	EPI_ISL_258187	B/Florida/11/2017	2017-02-21	Centers for Disease Control and Prevention	Florida Department of Health-Jacksonville
1520	EPI_ISL_298448	B/Washington/04/2018	2018-01-08	Centers for Disease Control and Prevention	Seattle & King County Public Health Lab
1521	EPI_ISL_241674	B/Wisconsin/49/2016	2016-12-17	Centers for Disease Control and Prevention	Wisconsin State Laboratory of Hygiene
1522	EPI_ISL_339801	B/Iowa/02/2019	2019-01-16	Centers for Disease Control and Prevention	Iowa State Hygienic Laboratory
1523	EPI_ISL_282788	B/Hawaii/60/2017	2017-09-19	Centers for Disease Control and Prevention	State of Hawaii Department of Health
1524	EPI_ISL_233174	B/California/75/2016	2016-05-10	Centers for Disease Control and Prevention	California Department of Health Services
1525	EPI_ISL_355651	B/West_Virginia/07/2019	2019-03-26	Centers for Disease Control and Prevention	West Virginia Office of Laboratory Services
1526	EPI_ISL_241662	B/Mississippi/24/2016	2016-12-21	Centers for Disease Control and Prevention	Mississippi Public Health Laboratory
1527	EPI_ISL_356368	B/Wisconsin/18/2019	2019-04-17	Centers for Disease Control and Prevention	Wisconsin State Laboratory of Hygiene
1528	EPI_ISL_256892	B/Nebraska/05/2017	2017-02-16	Centers for Disease Control and Prevention	Nebraska Public Health Lab
1529	EPI_ISL_289632	B/South_Dakota/35/2017	2017-12-03	Centers for Disease Control and Prevention	South Dakota Public Health Lab
1530	EPI_ISL_290769	B/Missouri/13/2017	2017-12-01	Centers for Disease Control and Prevention	Missouri Department. of Health & Senior Services
1531	EPI_ISL_315143	B/District_Of_Columbia/13/2018	2018-04-04	Centers for Disease Control and Prevention	DC Public Health Lab
1532	EPI_ISL_256880	B/Iowa/07/2017	2017-02-16	Centers for Disease Control and Prevention	Iowa State Hygienic Laboratory
1533	EPI_ISL_240498	B/Florida/100/2016	2016-12-11	Centers for Disease Control and Prevention	Florida Department of Health-Jacksonville
1534	EPI_ISL_258153	B/New_Hampshire/04/2017	2017-02-23	Centers for Disease Control and Prevention	New Hampshire Public Health Laboratories
1535	EPI_ISL_364287	B/Georgia/03/2019	2019-04-01	Centers for Disease Control and Prevention	Georgia Public Health Laboratory
1536	EPI_ISL_232325	B/Maryland/08/2016	2016-03-14	Centers for Disease Control and Prevention	Maryland Department of Health and Mental Hygiene
1537	EPI_ISL_298443	B/South_Dakota/01/2018	2018-01-11	Centers for Disease Control and Prevention	South Dakota Public Health Lab
1538	EPI_ISL_289602	B/Colorado/27/2017	2017-12-03	Centers for Disease Control and Prevention	Colorado Department of Health Lab
1539	EPI_ISL_305869	B/Connecticut/12/2018	2018-02-21	Centers for Disease Control and Prevention	Connecticut Department. of Public Health
1540	EPI_ISL_306806	B/Colorado/10/2018	2018-03-21	Centers for Disease Control and Prevention	Colorado Department of Health Lab
1541	EPI_ISL_306168	B/Indiana/10/2018	2018-03-07	Centers for Disease Control and Prevention	Indiana State Department of Health Laboratories
1542	EPI_ISL_256923	B/Michigan/05/2017	2017-02-03	Centers for Disease Control and Prevention	University of Michigan SPH EPID
1543	EPI_ISL_256877	B/Oklahoma/07/2017	2017-02-08	Centers for Disease Control and Prevention	Oklahoma State Department of Health
1544	EPI_ISL_290766	B/Kansas/04/2017	2017-12-12	Centers for Disease Control and Prevention	Kansas Department of Health and Environment
1545	EPI_ISL_306837	B/California/21/2018	2018-03-14	Centers for Disease Control and Prevention	California Department of Health Services
1546	EPI_ISL_315145	B/Minnesota/23/2018	2018-05-25	Centers for Disease Control and Prevention	Minnesota Department of Health
1547	EPI_ISL_290824	B/Maryland/44/2017	2017-11-26	Centers for Disease Control and Prevention	Maryland Department of Health and Mental Hygiene
1548	EPI_ISL_249885	B/Iowa/03/2017	2017-01-29	Centers for Disease Control and Prevention	Iowa State Hygienic Laboratory
1549	EPI_ISL_225193	B/Maryland/06/2016	2016-03-10	Centers for Disease Control and Prevention	Maryland Department of Health and Mental Hygiene
1550	EPI_ISL_200793	B/Montana/14/2015	2015-09-27	Centers for Disease Control and Prevention	Montana Laboratory Services Bureau
1551	EPI_ISL_380416	B/Pennsylvania/19/2019	2019-03-27	Centers for Disease Control and Prevention	Children's Hospital of Pittsburgh UPMC
1552	EPI_ISL_225186	B/Colorado/21/2016	2016-03-23	Centers for Disease Control and Prevention	Colorado Department of Health Lab
1553	EPI_ISL_412373	B/California/13/2020	2020-01-21	Centers for Disease Control and Prevention	California Department of Health Services
1554	EPI_ISL_248988	B/Montana/04/2017	2017-01-24	Centers for Disease Control and Prevention	Montana Laboratory Services Bureau
1555	EPI_ISL_290768	B/Minnesota/52/2017	2017-12-05	Centers for Disease Control and Prevention	Minnesota Department of Health
1556	EPI_ISL_380485	B/Michigan/25/2019	2019-03-21	Centers for Disease Control and Prevention	University of Michigan SPH EPID
1557	EPI_ISL_364216	B/Maryland/20/2019	2019-04-11	Centers for Disease Control and Prevention	Maryland Department of Health and Mental Hygiene
1558	EPI_ISL_290809	B/Nevada/13/2017	2017-12-03	Centers for Disease Control and Prevention	Nevada State Health Laboratory
1559	EPI_ISL_248968	B/Arizona/39/2016	2016-12-11	Centers for Disease Control and Prevention	Arizona Department of Health Services
1560	EPI_ISL_281649	B/Hawaii/57/2017	2017-08-10	Centers for Disease Control and Prevention	State of Hawaii Department of Health
1561	EPI_ISL_225278	B/California/66/2016	2016-03-25	Centers for Disease Control and Prevention	California Department of Health Services
1562	EPI_ISL_305870	B/Connecticut/13/2018	2018-02-23	Centers for Disease Control and Prevention	Connecticut Department. of Public Health
1563	EPI_ISL_306175	B/Connecticut/16/2018	2018-03-10	Centers for Disease Control and Prevention	Connecticut Department. of Public Health
1564	EPI_ISL_225304	B/Colorado/32/2016	2016-05-14	Centers for Disease Control and Prevention	Colorado Department of Health Lab
1565	EPI_ISL_256884	B/Louisiana/05/2017	2017-02-08	Centers for Disease Control and Prevention	Louisiana Department of Health and Hospitals
1566	EPI_ISL_282046	B/Mississippi/15/2017	2017-09-12	Centers for Disease Control and Prevention	Mississippi Public Health Laboratory
1567	EPI_ISL_306820	B/Oklahoma/08/2018	2018-03-05	Centers for Disease Control and Prevention	Oklahoma State Department of Health
1568	EPI_ISL_282047	B/New_Jersey/33/2017	2017-09-12	Centers for Disease Control and Prevention	New Jersey Department of Health & Senior Services
1569	EPI_ISL_258160	B/Virginia/08/2017	2017-02-27	Centers for Disease Control and Prevention	Virginia Division of Consolidated Laboratories
1570	EPI_ISL_314436	B/New_Hampshire/12/2018	2018-03-30	Centers for Disease Control and Prevention	New Hampshire Public Health Laboratories
1571	EPI_ISL_233175	B/California/77/2016	2016-05-27	Centers for Disease Control and Prevention	California Department of Health Services
1572	EPI_ISL_290790	B/California/71/2017	2017-11-18	Centers for Disease Control and Prevention	California Department of Health Services
1573	EPI_ISL_298424	B/Texas/02/2018	2018-01-11	Centers for Disease Control and Prevention	Dallas County Health and Human Services
1574	EPI_ISL_413818	B/Connecticut/05/2020	2020-01-28	Centers for Disease Control and Prevention	Connecticut Department. of Public Health
1575	EPI_ISL_315129	B/Wisconsin/32/2018	2018-05-22	Centers for Disease Control and Prevention	Wisconsin State Laboratory of Hygiene
1576	EPI_ISL_192667	B/Alaska/25/2015	2015-06-02	Centers for Disease Control and Prevention	Alaska State Virology Lab
1577	EPI_ISL_305881	B/California/16/2018	2018-01-22	Centers for Disease Control and Prevention	California Department of Health Services
1578	EPI_ISL_282051	B/Wisconsin/68/2017	2017-09-14	Centers for Disease Control and Prevention	Wisconsin State Laboratory of Hygiene
1579	EPI_ISL_339810	B/Hawaii/01/2019	2019-01-04	Centers for Disease Control and Prevention	State of Hawaii Department of Health
1580	EPI_ISL_208500	B/California/04/2016	2016-01-07	Centers for Disease Control and Prevention	California Department of Health Services
1581	EPI_ISL_257754	B/Maryland/03/2017	2017-01-30	Centers for Disease Control and Prevention	Maryland Department of Health and Mental Hygiene
1582	EPI_ISL_273756	B/Washington/35/2017	2017-06-20	Centers for Disease Control and Prevention	Washington State Public Health Laboratory
1583	EPI_ISL_290827	B/Tennessee/39/2017	2017-12-04	Centers for Disease Control and Prevention	Tennessee Department of Health Laboratory-Nashville
1584	EPI_ISL_258159	B/Virginia/07/2017	2017-02-27	Centers for Disease Control and Prevention	Virginia Division of Consolidated Laboratories
1585	EPI_ISL_200798	B/Minnesota/23/2015	2015-08-02	Centers for Disease Control and Prevention	Minnesota Department of Health
1586	EPI_ISL_356329	B/Vermont/03/2019	2019-04-01	Centers for Disease Control and Prevention	Vermont Department of Health Laboratory
1587	EPI_ISL_225160	B/Pennsylvania/13/2016	2016-03-02	Centers for Disease Control and Prevention	Pennsylvania Department of Health
1588	EPI_ISL_315142	B/Washington/38/2018	2018-04-19	Centers for Disease Control and Prevention	Washington State Public Health Laboratory
1589	EPI_ISL_298418	B/New_Mexico/02/2018	2018-01-16	Centers for Disease Control and Prevention	New Mexico Department of Health
1590	EPI_ISL_364201	B/Minnesota/14/2019	2019-05-16	Centers for Disease Control and Prevention	Minnesota Department of Health
1591	EPI_ISL_282796	B/Wyoming/11/2017	2017-10-02	Centers for Disease Control and Prevention	Wyoming Public Health Laboratory
1592	EPI_ISL_225192	B/Maryland/05/2016	2016-03-03	Centers for Disease Control and Prevention	Maryland Department of Health and Mental Hygiene
1593	EPI_ISL_257752	B/Maine/05/2017	2017-02-15	Centers for Disease Control and Prevention	Maine Health and Environmental Testing Laboratory
1594	EPI_ISL_282784	B/California/43/2017	2017-10-01	Centers for Disease Control and Prevention	California Department of Health Services
1595	EPI_ISL_306191	B/Rhode_Island/01/2018	2018	Centers for Disease Control and Prevention	Rhode Island Department of Health
1596	EPI_ISL_356369	B/Wisconsin/20/2019	2019-04-22	Centers for Disease Control and Prevention	Wisconsin State Laboratory of Hygiene
1597	EPI_ISL_225262	B/Delaware/28/2016	2016-05-03	Centers for Disease Control and Prevention	Delaware Public Health Lab
1598	EPI_ISL_306190	B/South_Dakota/10/2018	2018-03-18	Centers for Disease Control and Prevention	South Dakota Public Health Lab
1599	EPI_ISL_233133	B/Florida/46/2016	2016-03-30	Centers for Disease Control and Prevention	Florida Department of Health-Tampa
1600	EPI_ISL_289609	B/Hawaii/64/2017	2017-10-29	Centers for Disease Control and Prevention	State of Hawaii Department of Health
1601	EPI_ISL_257761	B/North_Carolina/06/2017	2017-02-20	Centers for Disease Control and Prevention	North Carolina State Laboratory of Public Health
1602	EPI_ISL_273757	B/Washington/36/2017	2017-07-01	Centers for Disease Control and Prevention	Washington State Public Health Laboratory
1603	EPI_ISL_225227	B/Wyoming/18/2016	2016-04-01	Centers for Disease Control and Prevention	Wyoming Public Health Laboratory
1604	EPI_ISL_256903	B/California/13/2017	2017-03-07	Centers for Disease Control and Prevention	California Department of Health Services
1605	EPI_ISL_249902	B/California/04/2017	2017-01-06	Centers for Disease Control and Prevention	California Department of Health Services
1606	EPI_ISL_306185	B/Florida/19/2018	2018-03-12	Centers for Disease Control and Prevention	Florida Department of Health-Tampa
1607	EPI_ISL_306819	B/Oklahoma/09/2018	2018-03-14	Centers for Disease Control and Prevention	Oklahoma State Department of Health
1608	EPI_ISL_249906	B/Oregon/01/2017	2017-01-18	Centers for Disease Control and Prevention	Oregon Public Health Laboratory
1609	EPI_ISL_380260	B/Michigan/10/2019	2019-02-28	Centers for Disease Control and Prevention	University of Michigan SPH EPID
1610	EPI_ISL_240494	B/Florida/97/2016	2016-11-28	Centers for Disease Control and Prevention	Florida Department of Health-Tampa
1611	EPI_ISL_289634	B/Kentucky/18/2017	2017-12-01	Centers for Disease Control and Prevention	Kentucky Division of Laboratory Services
1612	EPI_ISL_356333	B/Maryland/13/2019	2019-03-16	Centers for Disease Control and Prevention	Maryland Department of Health and Mental Hygiene
1613	EPI_ISL_225194	B/Michigan/30/2016	2016-04-04	Centers for Disease Control and Prevention	University of Michigan SPH EPID
1614	EPI_ISL_282779	B/Alabama/09/2017	2017-09-07	Centers for Disease Control and Prevention	ADPH Bureau of Clinical Laboratories
1615	EPI_ISL_306814	B/Louisiana/03/2018	2018-01-20	Centers for Disease Control and Prevention	Louisiana Department of Health and Hospitals
1616	EPI_ISL_306132	B/Maine/15/2017	2017-11-30	Centers for Disease Control and Prevention	Maine Health and Environmental Testing Laboratory
1617	EPI_ISL_232237	B/Georgia/21/2016	2016-06-20	Centers for Disease Control and Prevention	Georgia Public Health Laboratory
1618	EPI_ISL_225159	B/Washington/44/2016	2016-02-24	Centers for Disease Control and Prevention	Seattle & King County Public Health Lab
1619	EPI_ISL_380489	B/Michigan/27/2019	2019-04-01	Centers for Disease Control and Prevention	University of Michigan SPH EPID
1620	EPI_ISL_298423	B/Idaho/01/2018	2018-01-14	Centers for Disease Control and Prevention	State of Idaho Bureau of Laboratories
1621	EPI_ISL_257770	B/Tennessee/05/2017	2017-02-10	Centers for Disease Control and Prevention	Tennessee Department of Health Laboratory-Nashville
1622	EPI_ISL_257782	B/Wyoming/06/2017	2017-03-08	Centers for Disease Control and Prevention	Wyoming Public Health Laboratory
1623	EPI_ISL_281647	B/Florida/95/2017	2017-08-10	Centers for Disease Control and Prevention	Florida Department of Health-Tampa
1624	EPI_ISL_257742	B/Delaware/11/2017	2017-02-13	Centers for Disease Control and Prevention	Delaware Public Health Lab
1625	EPI_ISL_289647	B/Utah/47/2017	2017-11-27	Centers for Disease Control and Prevention	Utah Department of Health
1626	EPI_ISL_306148	B/Michigan/18/2018	2018-02-22	Centers for Disease Control and Prevention	Michigan Department of Community Health
1627	EPI_ISL_289631	B/Iowa/34/2017	2017-11-24	Centers for Disease Control and Prevention	Iowa State Hygienic Laboratory
1628	EPI_ISL_331180	B/Hawaii/33/2018	2018-09-15	Centers for Disease Control and Prevention	State of Hawaii Department of Health
1629	EPI_ISL_315102	B/District_Of_Columbia/12/2018	2018-03-14	Centers for Disease Control and Prevention	DC Public Health Lab
1630	EPI_ISL_306841	B/California/22/2018	2018-03-15	Centers for Disease Control and Prevention	California Department of Health Services
1631	EPI_ISL_339824	B/Massachusetts/02/2019	2019-01-15	Centers for Disease Control and Prevention	Massachusetts Department of Public Health
1632	EPI_ISL_273755	B/Michigan/82/2017	2017-07-10	Centers for Disease Control and Prevention	Michigan Department of Community Health
1633	EPI_ISL_305884	B/West_Virginia/14/2018	2018-02-20	Centers for Disease Control and Prevention	West Virginia Office of Laboratory Services
1634	EPI_ISL_339812	B/Arizona/01/2019	2019-01-02	Centers for Disease Control and Prevention	Arizona Department of Health Services
1635	EPI_ISL_256867	B/Texas/30/2017	2017-03-02	Centers for Disease Control and Prevention	Houston Department of Health and Human Services
1636	EPI_ISL_306849	B/Utah/16/2018	2018-03-19	Centers for Disease Control and Prevention	Utah Department of Health
1637	EPI_ISL_347897	B/Arizona/05/2019	2019-02-13	Centers for Disease Control and Prevention	Arizona Department of Health Services
1638	EPI_ISL_233138	B/New_Mexico/34/2016	2016-04-03	Centers for Disease Control and Prevention	New Mexico Department of Health
1639	EPI_ISL_232374	B/Utah/57/2016	2016-04-28	Centers for Disease Control and Prevention	Utah Department of Health
1640	EPI_ISL_315103	B/District_Of_Columbia/11/2018	2018-03-10	Centers for Disease Control and Prevention	DC Public Health Lab
1641	EPI_ISL_249870	B/Connecticut/08/2017	2017-01-16	Centers for Disease Control and Prevention	Connecticut Department. of Public Health
1642	EPI_ISL_331191	B/Wyoming/13/2018	2018-10-03	Centers for Disease Control and Prevention	Wyoming Public Health Laboratory
1643	EPI_ISL_256886	B/Texas/29/2017	2017-03-01	Centers for Disease Control and Prevention	San Antonio Metropolitan Health
1644	EPI_ISL_306842	B/Washington/23/2018	2018-03-18	Centers for Disease Control and Prevention	Washington State Public Health Laboratory
1645	EPI_ISL_225202	B/New_York/26/2016	2016-03-16	Centers for Disease Control and Prevention	New York State Department of Health
1646	EPI_ISL_233639	B/Hawaii/36/2016	2016-07-13	Centers for Disease Control and Prevention	State of Hawaii Department of Health
1647	EPI_ISL_282781	B/Alabama/11/2017	2017-09-13	Centers for Disease Control and Prevention	ADPH Bureau of Clinical Laboratories
1648	EPI_ISL_225269	B/California/69/2016	2016-04-04	Centers for Disease Control and Prevention	California Department of Health Services
1649	EPI_ISL_225300	B/Virginia/44/2016	2016-04-26	Centers for Disease Control and Prevention	Virginia Division of Consolidated Laboratories
1650	EPI_ISL_282791	B/Michigan/85/2017	2017-09-23	Centers for Disease Control and Prevention	Michigan Department of Community Health
1651	EPI_ISL_225169	B/Washington/62/2016	2016-03-16	Centers for Disease Control and Prevention	Marshfield Clinic Research Foundation
1652	EPI_ISL_315134	B/Rhode_Island/09/2018	2018-04-13	Centers for Disease Control and Prevention	Rhode Island Department of Health
1653	EPI_ISL_347890	B/North_Dakota/05/2019	2019-03-06	Centers for Disease Control and Prevention	North Dakota Department of Health
1654	EPI_ISL_306135	B/Idaho/32/2017	2017-12-13	Centers for Disease Control and Prevention	State of Idaho Bureau of Laboratories
1655	EPI_ISL_256829	B/Massachusetts/05/2017	2017-02-03	Centers for Disease Control and Prevention	Massachusetts Department of Public Health
1656	EPI_ISL_364230	B/Connecticut/07/2019	2019-04-28	Centers for Disease Control and Prevention	Connecticut Department. of Public Health
1657	EPI_ISL_339814	B/New_Mexico/01/2019	2019-01-01	Centers for Disease Control and Prevention	New Mexico Department of Health
1658	EPI_ISL_298433	B/Iowa/41/2017	2017-12-31	Centers for Disease Control and Prevention	Iowa State Hygienic Laboratory
1659	EPI_ISL_225201	B/New_York/33/2016	2016-04-10	Centers for Disease Control and Prevention	New York State Department of Health
1660	EPI_ISL_339815	B/Maryland/40/2018	2018-12-25	Centers for Disease Control and Prevention	Maryland Department of Health and Mental Hygiene
1661	EPI_ISL_290764	B/Arkansas/11/2017	2017-12-11	Centers for Disease Control and Prevention	Arkansas Department of Health
1662	EPI_ISL_249866	B/Delaware/06/2017	2017-01-31	Centers for Disease Control and Prevention	Delaware Public Health Lab
1663	EPI_ISL_305859	B/Maryland/06/2018	2018-02-12	Centers for Disease Control and Prevention	Maryland Department of Health and Mental Hygiene
1664	EPI_ISL_225305	B/Colorado/34/2016	2016-05-16	Centers for Disease Control and Prevention	Colorado Department of Health Lab
1665	EPI_ISL_306838	B/California/23/2018	2018-03-15	Centers for Disease Control and Prevention	California Department of Health Services
1666	EPI_ISL_225174	B/Texas/67/2016	2016-03-23	Centers for Disease Control and Prevention	Texas Department of State Health Services-Laboratory Services
1667	EPI_ISL_290775	B/Oklahoma/17/2017	2017-12-03	Centers for Disease Control and Prevention	Oklahoma State Department of Health
1668	EPI_ISL_298428	B/Oregon/02/2018	2018-01-10	Centers for Disease Control and Prevention	Oregon Public Health Laboratory
1669	EPI_ISL_233178	B/Texas/145/2016	2016-04-10	Centers for Disease Control and Prevention	Baylor Scott and White Health
1670	EPI_ISL_306147	B/Oregon/07/2018	2018-02-22	Centers for Disease Control and Prevention	Oregon Public Health Laboratory
1671	EPI_ISL_240483	B/Indiana/24/2016	2016-11-28	Centers for Disease Control and Prevention	Indiana State Department of Health Laboratories
1672	EPI_ISL_248987	B/Montana/03/2017	2017-01-22	Centers for Disease Control and Prevention	Montana Laboratory Services Bureau
1673	EPI_ISL_306811	B/Missouri/10/2018	2018-03-06	Centers for Disease Control and Prevention	Missouri Department. of Health & Senior Services
1674	EPI_ISL_314494	B/Washington/35/2018	2018-05-04	Centers for Disease Control and Prevention	Washington State Public Health Laboratory
1675	EPI_ISL_282786	B/California/45/2017	2017-10-04	Centers for Disease Control and Prevention	California Department of Health Services
1676	EPI_ISL_404906	B/California/90/2019	2019-12-27	Centers for Disease Control and Prevention	California Department of Health Services
1677	EPI_ISL_282790	B/Michigan/84/2017	2017-09-14	Centers for Disease Control and Prevention	Michigan Department of Community Health
1678	EPI_ISL_315146	B/Minnesota/24/2018	2018-06-02	Centers for Disease Control and Prevention	Minnesota Department of Health
1679	EPI_ISL_355678	B/Michigan/16/2019	2019-04-07	Centers for Disease Control and Prevention	Michigan Department of Community Health
1680	EPI_ISL_380487	B/Michigan/26/2019	2019-03-22	Centers for Disease Control and Prevention	University of Michigan SPH EPID
1681	EPI_ISL_225282	B/Oregon/31/2016	2016-04-12	Centers for Disease Control and Prevention	Oregon Public Health Laboratory
1682	EPI_ISL_249873	B/Ohio/04/2017	2017-01-18	Centers for Disease Control and Prevention	Ohio Department of Health Laboratories
1683	EPI_ISL_364275	B/Virginia/13/2019	2019-04-09	Centers for Disease Control and Prevention	Virginia Division of Consolidated Laboratories
1684	EPI_ISL_225288	B/Connecticut/15/2016	2016-03-14	Centers for Disease Control and Prevention	Connecticut Department. of Public Health
1685	EPI_ISL_306167	B/Indiana/09/2018	2018-03-07	Centers for Disease Control and Prevention	Indiana State Department of Health Laboratories
1686	EPI_ISL_290792	B/California/73/2017	2017-11-21	Centers for Disease Control and Prevention	California Department of Health Services
1687	EPI_ISL_289648	B/Utah/48/2017	2017-12-07	Centers for Disease Control and Prevention	Utah Department of Health
1688	EPI_ISL_282231	B/Montana/16/2017	2017-09-12	Centers for Disease Control and Prevention	Montana Laboratory Services Bureau
1689	EPI_ISL_364270	B/New_Hampshire/13/2019	2019-05-03	Centers for Disease Control and Prevention	New Hampshire Public Health Laboratories
1690	EPI_ISL_290787	B/Montana/25/2017	2017-11-20	Centers for Disease Control and Prevention	Montana Laboratory Services Bureau
1691	EPI_ISL_249076	B/Michigan/02/2017	2017-01-10	Centers for Disease Control and Prevention	University of Michigan SPH EPID
1692	EPI_ISL_225203	B/New_York/27/2016	2016-03-28	Centers for Disease Control and Prevention	New York State Department of Health
1693	EPI_ISL_225208	B/Delaware/26/2016	2016-04-22	Centers for Disease Control and Prevention	Delaware Public Health Lab
1694	EPI_ISL_248992	B/Oklahoma/03/2017	2017-01-21	Centers for Disease Control and Prevention	Oklahoma State Department of Health
1695	EPI_ISL_249910	B/California/06/2017	2017-01-26	Centers for Disease Control and Prevention	California Department of Health Services
1696	EPI_ISL_256842	B/Delaware/09/2017	2017-02-12	Centers for Disease Control and Prevention	Delaware Public Health Lab
1697	EPI_ISL_404879	B/New_York/17/2019	2019-12-10	Centers for Disease Control and Prevention	New York State Department of Health
1698	EPI_ISL_355667	B/Minnesota/07/2019	2019-04-04	Centers for Disease Control and Prevention	Minnesota Department of Health
1699	EPI_ISL_256826	B/New_York/03/2017	2017-02-01	Centers for Disease Control and Prevention	New York State Department of Health
1700	EPI_ISL_240495	B/Florida/98/2016	2016-11-29	Centers for Disease Control and Prevention	Florida Department of Health-Tampa
1701	EPI_ISL_331186	B/Missouri/22/2018	2018-09-17	Centers for Disease Control and Prevention	Missouri Department. of Health & Senior Services
1702	EPI_ISL_314034	B/Minnesota/22/2018	2018-05-25	Centers for Disease Control and Prevention	Minnesota Department of Health
1703	EPI_ISL_257780	B/Washington/17/2017	2017-03-04	Centers for Disease Control and Prevention	Washington State Public Health Laboratory
1704	EPI_ISL_274424	B/Florida/88/2017	2017-07-18	Centers for Disease Control and Prevention	Florida Department of Health-Tampa
1705	EPI_ISL_224300	B/Louisiana/08/2016	2016-04-03	Centers for Disease Control and Prevention	Louisiana Department of Health and Hospitals
1706	EPI_ISL_347863	B/Iowa/07/2019	2019-02-17	Centers for Disease Control and Prevention	Iowa State Hygienic Laboratory
1707	EPI_ISL_305863	B/Pennsylvania/09/2018	2018-03-08	Centers for Disease Control and Prevention	Pennsylvania Department of Health
1708	EPI_ISL_240486	B/Massachusetts/17/2016	2016-11-29	Centers for Disease Control and Prevention	Massachusetts Department of Public Health
1709	EPI_ISL_233129	B/Delaware/16/2016	2016-03-28	Centers for Disease Control and Prevention	Delaware Public Health Lab
1710	EPI_ISL_290815	B/New_Mexico/20/2017	2017-12-17	Centers for Disease Control and Prevention	New Mexico Department of Health
1711	EPI_ISL_305877	B/Arizona/07/2018	2018-01-31	Centers for Disease Control and Prevention	Arizona Department of Health Services
1712	EPI_ISL_273754	B/Michigan/81/2017	2017-07-10	Centers for Disease Control and Prevention	Michigan Department of Community Health
1713	EPI_ISL_232260	B/Kentucky/23/2016	2016-05-18	Centers for Disease Control and Prevention	Kentucky Division of Laboratory Services
1714	EPI_ISL_315137	B/Rhode_Island/11/2018	2018-05-02	Centers for Disease Control and Prevention	Rhode Island Department of Health
1715	EPI_ISL_249908	B/Alaska/01/2017	2017-01-06	Centers for Disease Control and Prevention	Alaska State Virology Lab
1716	EPI_ISL_314431	B/Oregon/19/2018	2018-05-03	Centers for Disease Control and Prevention	Oregon Public Health Laboratory
1717	EPI_ISL_364218	B/Maryland/21/2019	2019-04-15	Centers for Disease Control and Prevention	Maryland Department of Health and Mental Hygiene
1718	EPI_ISL_233147	B/Hawaii/31/2016	2016-06-19	Centers for Disease Control and Prevention	State of Hawaii Department of Health
1719	EPI_ISL_306183	B/Wyoming/08/2018	2018-03-12	Centers for Disease Control and Prevention	Wyoming Public Health Laboratory
1720	EPI_ISL_224317	B/Wisconsin/42/2016	2016-05-20	Centers for Disease Control and Prevention	Wisconsin State Laboratory of Hygiene
1721	EPI_ISL_290832	B/North_Carolina/29/2017	2017-12-05	Centers for Disease Control and Prevention	North Carolina State Laboratory of Public Health
1722	EPI_ISL_200796	B/Hawaii/28/2015	2015-09-14	Centers for Disease Control and Prevention	State of Hawaii Department of Health
1723	EPI_ISL_289588	B/Alabama/15/2017	2017-12-05	Centers for Disease Control and Prevention	ADPH Bureau of Clinical Laboratories
1724	EPI_ISL_347872	B/Wisconsin/07/2019	2019-02-19	Centers for Disease Control and Prevention	Wisconsin State Laboratory of Hygiene
1725	EPI_ISL_241652	B/Maryland/13/2016	2016-12-02	Centers for Disease Control and Prevention	Maryland Department of Health and Mental Hygiene
1726	EPI_ISL_306840	B/California/20/2018	2018-03-14	Centers for Disease Control and Prevention	California Department of Health Services
1727	EPI_ISL_282220	B/Louisiana/44/2017	2017-09-10	Centers for Disease Control and Prevention	Louisiana Department of Health and Hospitals
1728	EPI_ISL_355679	B/District_Of_Columbia/05/2019	2019-03-16	Centers for Disease Control and Prevention	DC Public Health Lab
1729	EPI_ISL_225247	B/Arizona/25/2016	2016-04-19	Centers for Disease Control and Prevention	Arizona Department of Health Services
1730	EPI_ISL_290776	B/Oklahoma/18/2017	2017-12-10	Centers for Disease Control and Prevention	Oklahoma State Department of Health
1731	EPI_ISL_306153	B/North_Carolina/17/2018	2018-02-25	Centers for Disease Control and Prevention	North Carolina State Laboratory of Public Health
1732	EPI_ISL_306162	B/Iowa/08/2018	2018-03-05	Centers for Disease Control and Prevention	Iowa State Hygienic Laboratory
1733	EPI_ISL_225229	B/Virginia/40/2016	2016-04-14	Centers for Disease Control and Prevention	Virginia Division of Consolidated Laboratories
1734	EPI_ISL_413403	B/New_York/22/2019	2019-12-30	Centers for Disease Control and Prevention	New York State Department of Health
1735	EPI_ISL_306857	B/Montana/17/2018	2018-03-14	Centers for Disease Control and Prevention	Montana Laboratory Services Bureau
1736	EPI_ISL_306799	B/Kansas/08/2018	2018-03-08	Centers for Disease Control and Prevention	Kansas Department of Health and Environment
1737	EPI_ISL_298442	B/Hawaii/70/2017	2017-12-07	Centers for Disease Control and Prevention	State of Hawaii Department of Health
1738	EPI_ISL_306825	B/Arizona/18/2018	2018-03-10	Centers for Disease Control and Prevention	Arizona Department of Health Services
1739	EPI_ISL_257743	B/Florida/09/2017	2017-02-10	Centers for Disease Control and Prevention	Florida Department of Health-Tampa
1740	EPI_ISL_306187	B/Maine/15/2018	2018-03-13	Centers for Disease Control and Prevention	Maine Health and Environmental Testing Laboratory
1741	EPI_ISL_258193	B/Connecticut/15/2017	2017-02-13	Centers for Disease Control and Prevention	Connecticut Department. of Public Health
1742	EPI_ISL_290814	B/Arizona/89/2017	2017-12-07	Centers for Disease Control and Prevention	Arizona Department of Health Services
1743	EPI_ISL_306815	B/Louisiana/08/2018	2018-02-19	Centers for Disease Control and Prevention	Louisiana Department of Health and Hospitals
1744	EPI_ISL_290788	B/Montana/26/2017	2017-12-04	Centers for Disease Control and Prevention	Montana Laboratory Services Bureau
1745	EPI_ISL_355672	B/New_Hampshire/04/2019	2019-03-19	Centers for Disease Control and Prevention	New Hampshire Public Health Laboratories
1746	EPI_ISL_315135	B/Rhode_Island/10/2018	2018-04-13	Centers for Disease Control and Prevention	Rhode Island Department of Health
1747	EPI_ISL_290813	B/Hawaii/69/2017	2017-11-29	Centers for Disease Control and Prevention	State of Hawaii Department of Health
1748	EPI_ISL_412372	B/Utah/04/2020	2020-01-09	Centers for Disease Control and Prevention	Utah Department of Health
1749	EPI_ISL_289790	B/Oregon/14/2017	2017-11-21	Centers for Disease Control and Prevention	Oregon Public Health Laboratory
1750	EPI_ISL_356321	B/New_York/06/2019	2019-03-07	Centers for Disease Control and Prevention	New York State Department of Health
1751	EPI_ISL_364228	B/Hawaii/21/2019	2019-05-26	Centers for Disease Control and Prevention	State of Hawaii Department of Health
1752	EPI_ISL_249078	B/Washington/04/2017	2017-01-24	Centers for Disease Control and Prevention	Marshfield Clinic Research Foundation
1753	EPI_ISL_200785	B/Hawaii/26/2015	2015-08-31	Centers for Disease Control and Prevention	State of Hawaii Department of Health
1754	EPI_ISL_232270	B/Delaware/35/2016	2016-05-24	Centers for Disease Control and Prevention	Delaware Public Health Lab
1755	EPI_ISL_364221	B/Florida/21/2019	2019-05-08	Centers for Disease Control and Prevention	Florida Department of Health-Tampa
1756	EPI_ISL_306165	B/Oregon/12/2018	2018-03-06	Centers for Disease Control and Prevention	Oregon Public Health Laboratory
1757	EPI_ISL_355636	B/Wisconsin/15/2019	2019-04-03	Centers for Disease Control and Prevention	Wisconsin State Laboratory of Hygiene
1758	EPI_ISL_248997	B/Texas/05/2017	2017-01-10	Centers for Disease Control and Prevention	Houston Department of Health and Human Services
1759	EPI_ISL_306827	B/Arizona/10/2018	2018-03-06	Centers for Disease Control and Prevention	Arizona Department of Health Services
1760	EPI_ISL_249900	B/Louisiana/02/2017	2017-01-10	Centers for Disease Control and Prevention	Louisiana Department of Health and Hospitals
1761	EPI_ISL_256879	B/Oklahoma/08/2017	2017-02-14	Centers for Disease Control and Prevention	Oklahoma State Department of Health
1762	EPI_ISL_404685	B/Minnesota/29/2019	2019-12-11	Centers for Disease Control and Prevention	Minnesota Department of Health
1763	EPI_ISL_289599	B/California/68/2017	2017-11-26	Centers for Disease Control and Prevention	California Department of Health Services
1764	EPI_ISL_249875	B/Maine/04/2017	2017-02-02	Centers for Disease Control and Prevention	Maine Health and Environmental Testing Laboratory
1765	EPI_ISL_306160	B/Michigan/19/2018	2018-03-03	Centers for Disease Control and Prevention	Michigan Department of Community Health
1766	EPI_ISL_256866	B/North_Dakota/06/2017	2017-02-27	Centers for Disease Control and Prevention	North Dakota Department of Health
1767	EPI_ISL_289635	B/Kentucky/19/2017	2017-12-07	Centers for Disease Control and Prevention	Kentucky Division of Laboratory Services
1768	EPI_ISL_225205	B/Washington/81/2016	2016-04-11	Centers for Disease Control and Prevention	Washington State Public Health Laboratory
1769	EPI_ISL_289606	B/Delaware/43/2017	2017-12-01	Centers for Disease Control and Prevention	Delaware Public Health Lab
1770	EPI_ISL_306826	B/Arizona/19/2018	2018-03-11	Centers for Disease Control and Prevention	Arizona Department of Health Services
1771	EPI_ISL_257973	B/Mississippi/06/2017	2017-03-09	Centers for Disease Control and Prevention	Mississippi Public Health Laboratory
1772	EPI_ISL_364197	B/Florida/19/2019	2019-05-06	Centers for Disease Control and Prevention	Florida Department of Health-Tampa
1773	EPI_ISL_339792	B/Pennsylvania/02/2019	2019-01-18	Centers for Disease Control and Prevention	Pennsylvania Department of Health
1774	EPI_ISL_257778	B/Virginia/04/2017	2017-02-13	Centers for Disease Control and Prevention	Virginia Division of Consolidated Laboratories
1775	EPI_ISL_256902	B/Montana/09/2017	2017-03-05	Centers for Disease Control and Prevention	Montana Laboratory Services Bureau
1776	EPI_ISL_315140	B/Florida/36/2018	2018-05-26	Centers for Disease Control and Prevention	Florida Department of Health-Tampa
1777	EPI_ISL_298451	B/Washington/49/2017	2017-12-15	Centers for Disease Control and Prevention	Washington State Public Health Laboratory
1778	EPI_ISL_248969	B/California/03/2017	2017-01-20	Centers for Disease Control and Prevention	California Department of Health Services
1779	EPI_ISL_306816	B/Louisiana/07/2018	2018-02-13	Centers for Disease Control and Prevention	Louisiana Department of Health and Hospitals
1780	EPI_ISL_298425	B/Texas/03/2018	2018-01-16	Centers for Disease Control and Prevention	Dallas County Health and Human Services
1781	EPI_ISL_298419	B/New_Mexico/03/2018	2018-01-16	Centers for Disease Control and Prevention	New Mexico Department of Health
1782	EPI_ISL_305880	B/Ohio/07/2018	2018-03-02	Centers for Disease Control and Prevention	Ohio Department of Health Laboratories
1783	EPI_ISL_306149	B/Hawaii/15/2018	2018-02-22	Centers for Disease Control and Prevention	State of Hawaii Department of Health
1784	EPI_ISL_257746	B/Georgia/05/2017	2017-02-10	Centers for Disease Control and Prevention	Georgia Public Health Laboratory
1785	EPI_ISL_225170	B/Louisiana/02/2016	2016-03-01	Centers for Disease Control and Prevention	Louisiana Department of Health and Hospitals
1786	EPI_ISL_249876	B/Florida/07/2017	2017-01-21	Centers for Disease Control and Prevention	Florida Department of Health-Tampa
1787	EPI_ISL_289617	B/Illinois/49/2017	2017-12-06	Centers for Disease Control and Prevention	Illinois Department of Public Health-Carbondale
1788	EPI_ISL_339823	B/West_Virginia/02/2019	2019-01-15	Centers for Disease Control and Prevention	West Virginia Office of Laboratory Services
1789	EPI_ISL_289646	B/South_Dakota/34/2017	2017-12-04	Centers for Disease Control and Prevention	South Dakota Public Health Lab
1790	EPI_ISL_273753	B/Virginia/10/2017	2017-03-25	Centers for Disease Control and Prevention	Virginia Division of Consolidated Laboratories
1791	EPI_ISL_347825	B/Michigan/05/2019	2019-02-10	Centers for Disease Control and Prevention	Michigan Department of Community Health
1792	EPI_ISL_298426	B/Colorado/01/2018	2018-01-09	Centers for Disease Control and Prevention	Colorado Department of Health Lab
1793	EPI_ISL_412371	B/Utah/05/2020	2020-01-11	Centers for Disease Control and Prevention	Utah Department of Health
1794	EPI_ISL_282215	B/New_Jersey/34/2017	2017-09-18	Centers for Disease Control and Prevention	New Jersey Department of Health & Senior Services
1795	EPI_ISL_192668	B/Alaska/27/2015	2015-06-03	Centers for Disease Control and Prevention	Alaska State Virology Lab
1796	EPI_ISL_298427	B/Oregon/01/2018	2018-01-03	Centers for Disease Control and Prevention	Oregon Public Health Laboratory
1797	EPI_ISL_241650	B/Texas/162/2016	2016-12-04	Centers for Disease Control and Prevention	Texas Department of State Health Services-Laboratory Services
1798	EPI_ISL_225224	B/Florida/57/2016	2016-04-25	Centers for Disease Control and Prevention	Florida Department of Health-Tampa
1799	EPI_ISL_290770	B/Missouri/12/2017	2017-11-26	Centers for Disease Control and Prevention	Missouri Department. of Health & Senior Services
1800	EPI_ISL_306835	B/California/24/2018	2018-03-16	Centers for Disease Control and Prevention	California Department of Health Services
1801	EPI_ISL_232239	B/Hawaii/28/2016	2016-05-28	Centers for Disease Control and Prevention	State of Hawaii Department of Health
1802	EPI_ISL_240468	B/Maryland/12/2016	2016-11-01	Centers for Disease Control and Prevention	Maryland Department of Health and Mental Hygiene
1803	EPI_ISL_404861	B/New_Hampshire/19/2019	2019-12-18	Centers for Disease Control and Prevention	New Hampshire Public Health Laboratories
1804	EPI_ISL_256888	B/Texas/28/2017	2017-02-27	Centers for Disease Control and Prevention	San Antonio Metropolitan Health
1805	EPI_ISL_232330	B/Michigan/32/2016	2016-05-19	Centers for Disease Control and Prevention	Michigan Department of Community Health
1806	EPI_ISL_305885	B/New_Jersey/06/2018	2018-03-06	Centers for Disease Control and Prevention	New Jersey Department of Health & Senior Services
1807	EPI_ISL_249077	B/Michigan/03/2017	2017-01-18	Centers for Disease Control and Prevention	University of Michigan SPH EPID
1808	EPI_ISL_258155	B/West_Virginia/04/2017	2017-01-24	Centers for Disease Control and Prevention	West Virginia Office of Laboratory Services
1809	EPI_ISL_306151	B/Oregon/09/2018	2018-02-24	Centers for Disease Control and Prevention	Oregon Public Health Laboratory
1810	EPI_ISL_306161	B/Idaho/09/2018	2018-03-04	Centers for Disease Control and Prevention	State of Idaho Bureau of Laboratories
1811	EPI_ISL_290825	B/Maryland/45/2017	2017-12-03	Centers for Disease Control and Prevention	Maryland Department of Health and Mental Hygiene
1812	EPI_ISL_306181	B/Maine/13/2018	2018-03-12	Centers for Disease Control and Prevention	Maine Health and Environmental Testing Laboratory
1813	EPI_ISL_298431	B/Illinois/01/2018	2018-01-02	Centers for Disease Control and Prevention	Illinois Department of Public Health-Carbondale
1814	EPI_ISL_314429	B/Arizona/29/2018	2018-05-22	Centers for Disease Control and Prevention	Arizona Department of Health Services
1815	EPI_ISL_306178	B/Connecticut/17/2018	2018-03-11	Centers for Disease Control and Prevention	Connecticut Department. of Public Health
1816	EPI_ISL_306171	B/Iowa/09/2018	2018-03-08	Centers for Disease Control and Prevention	Iowa State Hygienic Laboratory
1817	EPI_ISL_208508	B/Massachusetts/01/2016	2016-01-06	Centers for Disease Control and Prevention	Massachusetts Department of Public Health
1818	EPI_ISL_306812	B/Missouri/11/2018	2018-03-12	Centers for Disease Control and Prevention	Missouri Department. of Health & Senior Services
1819	EPI_ISL_240490	B/New_Hampshire/25/2016	2016-11-21	Centers for Disease Control and Prevention	New Hampshire Public Health Laboratories
1820	EPI_ISL_306174	B/Wisconsin/18/2018	2018-03-09	Centers for Disease Control and Prevention	Wisconsin State Laboratory of Hygiene
1821	EPI_ISL_315132	B/Kentucky/25/2018	2018-05-12	Centers for Disease Control and Prevention	Kentucky Division of Laboratory Services
1822	EPI_ISL_274416	B/California/34/2017	2017-05-28	Centers for Disease Control and Prevention	California Department of Health Services
1823	EPI_ISL_282780	B/Alabama/10/2017	2017-09-08	Centers for Disease Control and Prevention	ADPH Bureau of Clinical Laboratories
1824	EPI_ISL_249903	B/California/88/2016	2016-12-25	Centers for Disease Control and Prevention	California Department of Health Services
1825	EPI_ISL_298453	B/Utah/01/2018	2018-01-04	Centers for Disease Control and Prevention	Utah Department of Health
1826	EPI_ISL_207593	B/Utah/47/2015	2015-12-22	Centers for Disease Control and Prevention	Utah Department of Health
1827	EPI_ISL_257776	B/Utah/13/2017	2017-03-15	Centers for Disease Control and Prevention	Utah Department of Health
1828	EPI_ISL_412375	B/California/10/2020	2020-01-09	Centers for Disease Control and Prevention	California Department of Health Services
1829	EPI_ISL_200626	B/Alaska/48/2015	2015-08-17	Centers for Disease Control and Prevention	Alaska State Virology Lab
1830	EPI_ISL_249889	B/Indiana/04/2017	2017-01-30	Centers for Disease Control and Prevention	Indiana State Department of Health Laboratories
1831	EPI_ISL_225200	B/Alaska/11/2016	2016	Centers for Disease Control and Prevention	Alaska State Virology Lab
1832	EPI_ISL_282232	B/Alaska/20/2017	2017-09-07	Centers for Disease Control and Prevention	Alaska State Virology Lab
1833	EPI_ISL_225166	B/Wisconsin/21/2016	2016-03-16	Centers for Disease Control and Prevention	Marshfield Clinic Research Foundation
1834	EPI_ISL_249871	B/Connecticut/06/2017	2017-01-11	Centers for Disease Control and Prevention	Connecticut Department. of Public Health
1835	EPI_ISL_225221	B/New_York/50/2016	2015-04-17	Centers for Disease Control and Prevention	New York State Department of Health
1836	EPI_ISL_282225	B/Ohio/18/2017	2017-08-14	Centers for Disease Control and Prevention	Ohio Department of Health Laboratories
1837	EPI_ISL_306854	B/Montana/16/2018	2018-03-11	Centers for Disease Control and Prevention	Montana Laboratory Services Bureau
1838	EPI_ISL_355673	B/Illinois/03/2019	2019-04-15	Centers for Disease Control and Prevention	Illinois Department of Public Health-Carbondale
1839	EPI_ISL_225276	B/California/68/2016	2016-04-03	Centers for Disease Control and Prevention	California Department of Health Services
1840	EPI_ISL_315141	B/Florida/35/2018	2018-05-24	Centers for Disease Control and Prevention	Florida Department of Health-Tampa
1841	EPI_ISL_225199	B/Colorado/28/2016	2016-04-14	Centers for Disease Control and Prevention	Colorado Department of Health Lab
1842	EPI_ISL_225256	B/Washington/86/2016	2016-04-22	Centers for Disease Control and Prevention	Washington State Public Health Laboratory
1843	EPI_ISL_355665	B/District_Of_Columbia/04/2019	2019-03-16	Centers for Disease Control and Prevention	DC Public Health Lab
1844	EPI_ISL_256876	B/Indiana/08/2017	2017-02-21	Centers for Disease Control and Prevention	Indiana State Department of Health Laboratories
1845	EPI_ISL_240469	B/Hawaii/51/2016	2016-10-30	Centers for Disease Control and Prevention	State of Hawaii Department of Health
1846	EPI_ISL_256898	B/Oregon/05/2017	2017-02-23	Centers for Disease Control and Prevention	Oregon Public Health Laboratory
1847	EPI_ISL_339811	B/Hawaii/02/2019	2019-01-06	Centers for Disease Control and Prevention	State of Hawaii Department of Health
1848	EPI_ISL_233173	B/Pennsylvania/57/2016	2016-04-19	Centers for Disease Control and Prevention	UPMC-CLB Dept of Microbiology
1849	EPI_ISL_233134	B/California/63/2016	2016-03-27	Centers for Disease Control and Prevention	California Department of Health Services
1850	EPI_ISL_305866	B/Connecticut/05/2018	2018-02-19	Centers for Disease Control and Prevention	Connecticut Department. of Public Health
1851	EPI_ISL_290802	B/Alaska/24/2017	2017-12-13	Centers for Disease Control and Prevention	Alaska State Virology Lab
1852	EPI_ISL_315148	B/Arizona/31/2018	2018-06-08	Centers for Disease Control and Prevention	Arizona Department of Health Services
1853	EPI_ISL_233641	B/Pennsylvania/58/2016	2016-08-13	Centers for Disease Control and Prevention	Pennsylvania Department of Health
1854	EPI_ISL_298430	B/Indiana/01/2018	2018-01-08	Centers for Disease Control and Prevention	Indiana State Department of Health Laboratories
1855	EPI_ISL_224305	B/Pennsylvania/34/2016	2016-03-28	Centers for Disease Control and Prevention	UPMC-CLB Dept of Microbiology
1856	EPI_ISL_158706	B/New_Hampshire/01/2014	2014-01-20	Centers for Disease Control and Prevention	New Hampshire Public Health Laboratories
1857	EPI_ISL_225172	B/Texas/63/2016	2016-03-23	Centers for Disease Control and Prevention	Houston Department of Health and Human Services
1858	EPI_ISL_256838	B/Rhode_Island/01/2017	2017-01-30	Centers for Disease Control and Prevention	Rhode Island Department of Health
1859	EPI_ISL_315139	B/Florida/37/2018	2018-05-29	Centers for Disease Control and Prevention	Florida Department of Health-Jacksonville
1860	EPI_ISL_290829	B/Pennsylvania/50/2017	2017-12-07	Centers for Disease Control and Prevention	Pennsylvania Department of Health
1861	EPI_ISL_282789	B/Indiana/17/2017	2017-09-20	Centers for Disease Control and Prevention	Indiana State Department of Health Laboratories
1862	EPI_ISL_306852	B/Utah/11/2018	2018-02-10	Centers for Disease Control and Prevention	Utah Department of Health
1863	EPI_ISL_298422	B/North_Dakota/01/2018	2018-01-19	Centers for Disease Control and Prevention	North Dakota Department of Health
1864	EPI_ISL_298440	B/Oklahoma/01/2018	2018-01-08	Centers for Disease Control and Prevention	Oklahoma State Department of Health
1865	EPI_ISL_306845	B/Minnesota/12/2018	2018-03-19	Centers for Disease Control and Prevention	Minnesota Department of Health
1866	EPI_ISL_256931	B/Washington/11/2017	2017-02-16	Centers for Disease Control and Prevention	Marshfield Clinic Research Foundation
1867	EPI_ISL_413369	B/Virginia/01/2020	2020-01-13	Centers for Disease Control and Prevention	Virginia Division of Consolidated Laboratories
1868	EPI_ISL_225189	B/Washington/66/2016	2016-03-29	Centers for Disease Control and Prevention	Marshfield Clinic Research Foundation
1869	EPI_ISL_305888	B/District_Of_Columbia/01/2018	2018-01-05	Centers for Disease Control and Prevention	DC Public Health Lab
1870	EPI_ISL_257781	B/Wyoming/05/2017	2017-03-02	Centers for Disease Control and Prevention	Wyoming Public Health Laboratory
1871	EPI_ISL_248996	B/Texas/04/2017	2017-01-09	Centers for Disease Control and Prevention	Houston Department of Health and Human Services
1872	EPI_ISL_282246	B/Louisiana/52/2017	2017-09-05	Centers for Disease Control and Prevention	Louisiana Department of Health and Hospitals
1873	EPI_ISL_339794	B/North_Dakota/01/2019	2019-01-10	Centers for Disease Control and Prevention	North Dakota Department of Health
1874	EPI_ISL_224316	B/Wisconsin/41/2016	2016-05-15	Centers for Disease Control and Prevention	Wisconsin State Laboratory of Hygiene
1875	EPI_ISL_208502	B/California/121/2015	2015-12-31	Centers for Disease Control and Prevention	California Department of Health Services
1876	EPI_ISL_241659	B/Mississippi/22/2016	2016-12-07	Centers for Disease Control and Prevention	Mississippi Public Health Laboratory
1877	EPI_ISL_233132	B/Vermont/06/2016	2016-03-20	Centers for Disease Control and Prevention	Vermont Department of Health Laboratory
1878	EPI_ISL_306803	B/Texas/19/2018	2018-03-05	Centers for Disease Control and Prevention	Texas Department of State Health Services-Laboratory Services
1879	EPI_ISL_298435	B/Michigan/04/2018	2018-01-06	Centers for Disease Control and Prevention	Michigan Department of Community Health
1880	EPI_ISL_289586	B/Alabama/13/2017	2017-11-28	Centers for Disease Control and Prevention	ADPH Bureau of Clinical Laboratories
1881	EPI_ISL_289654	B/West_Virginia/18/2017	2017-12-07	Centers for Disease Control and Prevention	West Virginia Office of Laboratory Services
1882	EPI_ISL_249911	B/New_Mexico/02/2017	2017-01-14	Centers for Disease Control and Prevention	New Mexico Department of Health
1883	EPI_ISL_289789	B/Idaho/30/2017	2017	Centers for Disease Control and Prevention	State of Idaho Bureau of Laboratories
1884	EPI_ISL_355629	B/Iowa/16/2019	2019-04-08	Centers for Disease Control and Prevention	Iowa State Hygienic Laboratory
1885	EPI_ISL_314492	B/Alaska/15/2018	2018-05-04	Centers for Disease Control and Prevention	Alaska State Virology Lab
1886	EPI_ISL_225211	B/Maine/16/2016	2016-04-01	Centers for Disease Control and Prevention	Maine Health and Environmental Testing Laboratory
1887	EPI_ISL_248971	B/Colorado/01/2017	2017-01-06	Centers for Disease Control and Prevention	Colorado Department of Health Lab
1888	EPI_ISL_289587	B/Alabama/14/2017	2017-11-30	Centers for Disease Control and Prevention	ADPH Bureau of Clinical Laboratories
1889	EPI_ISL_256852	B/Kentucky/08/2017	2017-02-14	Centers for Disease Control and Prevention	Kentucky Division of Laboratory Services
1890	EPI_ISL_256868	B/Texas/31/2017	2017-03-02	Centers for Disease Control and Prevention	Houston Department of Health and Human Services
1891	EPI_ISL_290810	B/Nevada/14/2017	2017-12-04	Centers for Disease Control and Prevention	Nevada State Health Laboratory
1892	EPI_ISL_225307	B/Hawaii/20/2016	2016-04-13	Centers for Disease Control and Prevention	State of Hawaii Department of Health
1893	EPI_ISL_305874	B/Wisconsin/11/2018	2018-02-08	Centers for Disease Control and Prevention	Wisconsin State Laboratory of Hygiene
1894	EPI_ISL_331175	B/Montana/29/2018	2018-10-01	Centers for Disease Control and Prevention	Montana Laboratory Services Bureau
1895	EPI_ISL_315125	B/Florida/32/2018	2018-05-09	Centers for Disease Control and Prevention	Florida Department of Health-Tampa
1896	EPI_ISL_240470	B/Florida/93/2016	2016-11-15	Centers for Disease Control and Prevention	Florida Department of Health-Tampa
1897	EPI_ISL_339822	B/Massachusetts/01/2019	2019-01-10	Centers for Disease Control and Prevention	Massachusetts Department of Public Health
1898	EPI_ISL_256890	B/Wisconsin/17/2017	2017-03-04	Centers for Disease Control and Prevention	Wisconsin State Laboratory of Hygiene
1899	EPI_ISL_225235	B/Rhode_Island/04/2016	2016-04-07	Centers for Disease Control and Prevention	Rhode Island Department of Health
1900	EPI_ISL_232251	B/Texas/134/2016	2016-01-05	Centers for Disease Control and Prevention	Baylor Scott and White Health
1901	EPI_ISL_290795	B/California/75/2017	2017-11-29	Centers for Disease Control and Prevention	California Department of Health Services
1902	EPI_ISL_364229	B/Connecticut/06/2019	2019-04-11	Centers for Disease Control and Prevention	Connecticut Department. of Public Health
1903	EPI_ISL_306176	B/Florida/18/2018	2018-03-10	Centers for Disease Control and Prevention	Florida Department of Health-Tampa
1904	EPI_ISL_331181	B/Hawaii/32/2018	2018-09-13	Centers for Disease Control and Prevention	State of Hawaii Department of Health
1905	EPI_ISL_305857	B/New_York/10/2018	2018-02-26	Centers for Disease Control and Prevention	New York State Department of Health
1906	EPI_ISL_290817	B/Utah/49/2017	2017-12-12	Centers for Disease Control and Prevention	Utah Department of Health
1907	EPI_ISL_305883	B/West_Virginia/12/2018	2018-02-18	Centers for Disease Control and Prevention	West Virginia Office of Laboratory Services
1908	EPI_ISL_298432	B/Illinois/02/2018	2018-01-07	Centers for Disease Control and Prevention	Illinois Department of Public Health-Carbondale
1909	EPI_ISL_306836	B/California/17/2018	2018-02-18	Centers for Disease Control and Prevention	California Department of Health Services
1910	EPI_ISL_225270	B/New_York/37/2016	2016-04-25	Centers for Disease Control and Prevention	New York State Department of Health
1911	EPI_ISL_232369	B/Wyoming/10/2016	2016-02-09	Centers for Disease Control and Prevention	Wyoming Public Health Laboratory
1912	EPI_ISL_355649	B/Virginia/09/2019	2019-03-25	Centers for Disease Control and Prevention	Virginia Division of Consolidated Laboratories
1913	EPI_ISL_306180	B/New_Mexico/10/2018	2018-03-12	Centers for Disease Control and Prevention	New Mexico Department of Health
1914	EPI_ISL_306144	B/Virginia/07/2018	2018-02-06	Centers for Disease Control and Prevention	Virginia Division of Consolidated Laboratories
1915	EPI_ISL_306189	B/Wisconsin/19/2018	2018-03-13	Centers for Disease Control and Prevention	Wisconsin State Laboratory of Hygiene
1916	EPI_ISL_257971	B/Michigan/19/2017	2017-02-21	Centers for Disease Control and Prevention	Michigan Department of Community Health
1917	EPI_ISL_282242	B/Louisiana/54/2017	2017-09-12	Centers for Disease Control and Prevention	Louisiana Department of Health and Hospitals
1918	EPI_ISL_257777	B/Virginia/03/2017	2017-02-12	Centers for Disease Control and Prevention	Virginia Division of Consolidated Laboratories
1919	EPI_ISL_257763	B/Rhode_Island/03/2017	2017-02-15	Centers for Disease Control and Prevention	Rhode Island Department of Health
1920	EPI_ISL_225310	B/Alaska/16/2016	2016-05-07	Centers for Disease Control and Prevention	Alaska State Virology Lab
1921	EPI_ISL_289653	B/West_Virginia/17/2017	2017-11-28	Centers for Disease Control and Prevention	West Virginia Office of Laboratory Services
1922	EPI_ISL_256897	B/Oregon/06/2017	2017-02-28	Centers for Disease Control and Prevention	Oregon Public Health Laboratory
1923	EPI_ISL_306807	B/Colorado/09/2018	2018-03-08	Centers for Disease Control and Prevention	Colorado Department of Health Lab
1924	EPI_ISL_258189	B/New_York/06/2017	2017-02-15	Centers for Disease Control and Prevention	New York State Department of Health
1925	EPI_ISL_249907	B/Oregon/02/2017	2017-01-24	Centers for Disease Control and Prevention	Oregon Public Health Laboratory
1926	EPI_ISL_305903	B/Montana/12/2018	2018-02-26	Centers for Disease Control and Prevention	Montana Laboratory Services Bureau
1927	EPI_ISL_298420	B/Maryland/48/2017	2017-12-28	Centers for Disease Control and Prevention	Maryland Department of Health and Mental Hygiene
1928	EPI_ISL_289791	B/Oregon/15/2017	2017-11-30	Centers for Disease Control and Prevention	Oregon Public Health Laboratory
1929	EPI_ISL_240464	B/Florida/91/2016	2016-10-29	Centers for Disease Control and Prevention	Florida Department of Health-Tampa
1930	EPI_ISL_248999	B/Texas/09/2017	2017-01-26	Centers for Disease Control and Prevention	Dallas County Health and Human Services
1931	EPI_ISL_258198	B/Delaware/16/2017	2017-03-01	Centers for Disease Control and Prevention	Delaware Public Health Lab
1932	EPI_ISL_256894	B/Hawaii/07/2017	2017-02-09	Centers for Disease Control and Prevention	State of Hawaii Department of Health
1933	EPI_ISL_355648	B/New_Jersey/01/2019	2019-04-05	Centers for Disease Control and Prevention	New Jersey Department of Health & Senior Services
1934	EPI_ISL_289642	B/New_Mexico/18/2017	2017-11-30	Centers for Disease Control and Prevention	New Mexico Department of Health
1935	EPI_ISL_225213	B/New_Mexico/38/2016	2016-04-04	Centers for Disease Control and Prevention	New Mexico Department of Health
1936	EPI_ISL_225280	B/Utah/59/2016	2016-05-03	Centers for Disease Control and Prevention	Utah Department of Health
1937	EPI_ISL_315149	B/Utah/24/2018	2018-06-11	Centers for Disease Control and Prevention	Utah Department of Health
1938	EPI_ISL_298444	B/South_Dakota/02/2018	2018-01-17	Centers for Disease Control and Prevention	South Dakota Public Health Lab
1939	EPI_ISL_225234	B/Rhode_Island/06/2016	2016-04-13	Centers for Disease Control and Prevention	Rhode Island Department of Health
1940	EPI_ISL_355643	B/Pennsylvania/15/2019	2019-03-28	Centers for Disease Control and Prevention	Pennsylvania Department of Health
1941	EPI_ISL_225240	B/Colorado/24/2016	2016-04-08	Centers for Disease Control and Prevention	Colorado Department of Health Lab
1942	EPI_ISL_397056	B/Alaska/11/2019	2019-09-19	Centers for Disease Control and Prevention	Alaska State Virology Lab
1943	EPI_ISL_306155	B/Washington/21/2018	2018-02-25	Centers for Disease Control and Prevention	Washington State Public Health Laboratory
1944	EPI_ISL_282238	B/Georgia/08/2017	2017-05-20	Centers for Disease Control and Prevention	Georgia Public Health Laboratory
1945	EPI_ISL_248966	B/Alabama/01/2017	2017-01-17	Centers for Disease Control and Prevention	ADPH Bureau of Clinical Laboratories
1946	EPI_ISL_241670	B/Montana/17/2016	2016-12-03	Centers for Disease Control and Prevention	Montana Laboratory Services Bureau
1947	EPI_ISL_290793	B/California/72/2017	2017-11-20	Centers for Disease Control and Prevention	California Department of Health Services
1948	EPI_ISL_225180	B/Michigan/21/2016	2016-03-03	Centers for Disease Control and Prevention	Michigan Department of Community Health
1949	EPI_ISL_305904	B/Montana/13/2018	2018-02-27	Centers for Disease Control and Prevention	Montana Laboratory Services Bureau
1950	EPI_ISL_290774	B/Indiana/25/2017	2017-12-05	Centers for Disease Control and Prevention	Indiana State Department of Health Laboratories
1951	EPI_ISL_364226	B/Wisconsin/28/2019	2019-06-01	Centers for Disease Control and Prevention	Wisconsin State Laboratory of Hygiene
1952	EPI_ISL_289605	B/Connecticut/54/2017	2017-11-28	Centers for Disease Control and Prevention	Connecticut Department. of Public Health
1953	EPI_ISL_249881	B/Michigan/07/2017	2017-01-21	Centers for Disease Control and Prevention	Michigan Department of Community Health
1954	EPI_ISL_314493	B/Utah/22/2018	2018-05-17	Centers for Disease Control and Prevention	Utah Department of Health
1955	EPI_ISL_306188	B/Kentucky/15/2018	2018-03-13	Centers for Disease Control and Prevention	Kentucky Division of Laboratory Services
1956	EPI_ISL_306851	B/Utah/12/2018	2018-02-17	Centers for Disease Control and Prevention	Utah Department of Health
1957	EPI_ISL_364272	B/Pennsylvania/17/2019	2019-04-15	Centers for Disease Control and Prevention	Pennsylvania Department of Health
1958	EPI_ISL_421058	B/Minnesota/14/2020	2020-02-23	Centers for Disease Control and Prevention	Minnesota Department of Health
1959	EPI_ISL_232269	B/Delaware/36/2016	2016-05-29	Centers for Disease Control and Prevention	Delaware Public Health Lab
1960	EPI_ISL_241664	B/Ohio/13/2016	2016-12-08	Centers for Disease Control and Prevention	Ohio Department of Health Laboratories
1961	EPI_ISL_225241	B/Colorado/29/2016	2016-04-16	Centers for Disease Control and Prevention	Colorado Department of Health Lab
1962	EPI_ISL_249913	B/Arizona/02/2017	2017-01-26	Centers for Disease Control and Prevention	Arizona Department of Health Services
1963	EPI_ISL_412374	B/California/14/2020	2020-01-21	Centers for Disease Control and Prevention	California Department of Health Services
1964	EPI_ISL_315123	B/New_York/19/2018	2018-04-30	Centers for Disease Control and Prevention	New York State Department of Health
1965	EPI_ISL_289611	B/Hawaii/66/2017	2017-11-11	Centers for Disease Control and Prevention	State of Hawaii Department of Health
1966	EPI_ISL_306843	B/Washington/24/2018	2018-03-18	Centers for Disease Control and Prevention	Washington State Public Health Laboratory
1967	EPI_ISL_290811	B/Colorado/28/2017	2017-12-09	Centers for Disease Control and Prevention	Colorado Department of Health Lab
1968	EPI_ISL_258197	B/Delaware/15/2017	2017-02-28	Centers for Disease Control and Prevention	Delaware Public Health Lab
1969	EPI_ISL_256885	B/Louisiana/08/2017	2017-02-22	Centers for Disease Control and Prevention	Louisiana Department of Health and Hospitals
1970	EPI_ISL_347850	B/Delaware/01/2019	2019-02-16	Centers for Disease Control and Prevention	Delaware Public Health Lab
1971	EPI_ISL_289649	B/Virginia/33/2017	2017-11-27	Centers for Disease Control and Prevention	Virginia Division of Consolidated Laboratories
1972	EPI_ISL_232236	B/Georgia/19/2016	2016-04-30	Centers for Disease Control and Prevention	Georgia Public Health Laboratory
1973	EPI_ISL_306193	B/Rhode_Island/04/2018	2018	Centers for Disease Control and Prevention	Rhode Island Department of Health
1974	EPI_ISL_347821	B/Minnesota/04/2019	2019-02-27	Centers for Disease Control and Prevention	Minnesota Department of Health
1975	EPI_ISL_257736	B/Colorado/07/2017	2017-03-17	Centers for Disease Control and Prevention	Colorado Department of Health Lab
1976	EPI_ISL_306800	B/New_Mexico/12/2018	2018-03-20	Centers for Disease Control and Prevention	New Mexico Department of Health
1977	EPI_ISL_225237	B/Utah/54/2016	2016-04-19	Centers for Disease Control and Prevention	Utah Department of Health
1978	EPI_ISL_289616	B/Idaho/29/2017	2017-12-04	Centers for Disease Control and Prevention	State of Idaho Bureau of Laboratories
1979	EPI_ISL_258192	B/Connecticut/14/2017	2017-02-12	Centers for Disease Control and Prevention	Connecticut Department. of Public Health
1980	EPI_ISL_364268	B/New_Hampshire/12/2019	2019-04-30	Centers for Disease Control and Prevention	New Hampshire Public Health Laboratories
1981	EPI_ISL_339795	B/Oklahoma/01/2019	2019-01-10	Centers for Disease Control and Prevention	Oklahoma State Department of Health
1982	EPI_ISL_305871	B/Illinois/10/2018	2018-03-05	Centers for Disease Control and Prevention	Illinois Department of Public Health-Carbondale
1983	EPI_ISL_421059	B/Minnesota/15/2020	2020-02-24	Centers for Disease Control and Prevention	Minnesota Department of Health
1984	EPI_ISL_364177	B/Hawaii/18/2019	2019-05-10	Centers for Disease Control and Prevention	State of Hawaii Department of Health
1985	EPI_ISL_249005	B/Washington/06/2017	2017-01-15	Centers for Disease Control and Prevention	Washington State Public Health Laboratory
1986	EPI_ISL_225212	B/Maine/19/2016	2016-04-03	Centers for Disease Control and Prevention	Maine Health and Environmental Testing Laboratory
1987	EPI_ISL_305865	B/Alaska/08/2018	2018-03-02	Centers for Disease Control and Prevention	Alaska State Virology Lab
1988	EPI_ISL_249899	B/Wisconsin/09/2017	2017-02-03	Centers for Disease Control and Prevention	Wisconsin State Laboratory of Hygiene
1989	EPI_ISL_364280	B/New_Hampshire/10/2019	2019-04-16	Centers for Disease Control and Prevention	New Hampshire Public Health Laboratories
1990	EPI_ISL_305879	B/Ohio/08/2018	2018-03-07	Centers for Disease Control and Prevention	Ohio Department of Health Laboratories
1991	EPI_ISL_258188	B/North_Carolina/08/2017	2017-03-01	Centers for Disease Control and Prevention	North Carolina State Laboratory of Public Health
1992	EPI_ISL_380483	B/Michigan/24/2019	2019-03-20	Centers for Disease Control and Prevention	University of Michigan SPH EPID
1993	EPI_ISL_232280	B/Alaska/17/2016	2016-06-08	Centers for Disease Control and Prevention	Alaska State Virology Lab
1994	EPI_ISL_380258	B/Michigan/06/2019	2019-02-13	Centers for Disease Control and Prevention	University of Michigan SPH EPID
1995	EPI_ISL_232372	B/Montana/13/2016	2016-03-27	Centers for Disease Control and Prevention	Montana Laboratory Services Bureau
1996	EPI_ISL_339797	B/Wisconsin/02/2019	2019-01-09	Centers for Disease Control and Prevention	Wisconsin State Laboratory of Hygiene
1997	EPI_ISL_339796	B/California/39/2018	2018-12-30	Centers for Disease Control and Prevention	California Department of Health Services
1998	EPI_ISL_200625	B/Florida/73/2015	2015-09-09	Centers for Disease Control and Prevention	Florida Department of Health-Tampa
1999	EPI_ISL_290805	B/Washington/46/2017	2017-12-10	Centers for Disease Control and Prevention	Washington State Public Health Laboratory
[truncated: 28,719 more rows]
